# Supplementary material for: Causal Relationship Between Brain Functional Networks and Sleep Disorders: A Mendelian Randomization Study
Source: Brain Behav. 2025 Oct 7;15(10):e70870. doi: 10.1002/brb3.70870 (PMC12504808; doi:10.1002/brb3.70870)
Supplement: Supplementary file 4 — Supplementary Tables: brb370870‐sup‐0004‐TableS1‐S6.xlsx. [file BRB3-15-e70870-s002.xlsx]

## Sheet: Table S1
Supplementary Table 1: The rsfMRI phenotypes list
Pheno_ID	Location	Functional Network
Pheno1	Cerebellum|Precuneus	Default_mode
Pheno2	Occipital	Visual|Attention
Pheno3	Pariental	Attention|Salience|Central_executive
Pheno4	Calcarine|Lingual|Cuneus	Visual
Pheno5	Parietal|Cerebellum	Central_executive|Attention|Default_mode
Pheno6	Frontal	Default_mode|Central_executive
Pheno7	Precuneus|Occipital	Default_mode|Central_executive
Pheno8	Occipital	Visual
Pheno9	Parietal|Temporal	Default_mode|Central_executive
Pheno10	Postcentral|Precentral	Motor
Pheno11	Postcentral|Precentral	Motor
Pheno12	Paracentral|Postcentral	Motor
Pheno13	Frontal|Supp_Motor_Area|Temporal	Default_mode|Salience
Pheno14	Cingulate|Frontal	Default_mode|Central_executive|Salience
Pheno15	Cerebellum	Subcortical-cerebellum
Pheno16	Frontal	Salience|Central_executive
Pheno17	Temporal	Default_mode|Motor
Pheno18	Subcortical	Subcortical-cerebellum
Pheno19	Occipital	Visual
Pheno20	Precuneus|Cingulate	Default_mode|Central_executive
Pheno21	Frontal	Default_mode|Central_executive
Pheno22	Calcarine|Lingual|Cuneus	Visual
Pheno23	RolandicOper|SupraMarginal|Insula	Salience|Motor
Pheno24	Lingual|Fusiform	Visual
Pheno25	Occipital	Attention|Visual
Pheno26	Precuneus|Angular|Cingulate	Default_mode|Central_executive
Pheno27	Postcentral|Precentral	Motor
Pheno28	Frontal|Cingulate	Default_mode|Limbic
Pheno29	Calcarine|Lingual	Visual
Pheno30	Temporal	Default_mode
Pheno31	OccipitalPrecuneus	Default_mode|Central_executive
Pheno32	Angular|Temporal	Default_mode|Central_executive
Pheno33	Frontal|Cerebellum	Central_executive|Default_mode
Pheno34	Frontal_Sup	Default_mode
Pheno35	Cuneus|Occipital	Visual
Pheno36	Insula|Cingulate	Salience|Default_mode
Pheno37	Occipital	Visual
Pheno38	Cerebellum	Subcortical-cerebellum
Pheno39	Parietal	Attention|Central_executive|Salience
Pheno40	Precuneus|Cuneus|Cingulate	Default_mode|Central_executive
Pheno41	Postcentral|Precentral	Motor|Attention
Pheno42	Frontal_Sup	Default_mode|Central_executive
Pheno43	Temporal_Sup	Default_mode|Motor
Pheno44	Cerebellum	Subcortical-cerebellum
Pheno45	Parietal	Central_executive|Attention
Pheno46	Frontal|Precentral	Central_executive
Pheno47	Parietal|Frontal	Attention|Central_executive
Pheno48	Precentral|Frontal|Supp_Motor_Area	Attention|Salience|Motor
Pheno49	Supp_Motor_Area|Frontal	Salience|Default_mode
Pheno50	Parietal	Central_executive|Salience
Pheno51	Paracentral	Motor
Pheno52	Frontal	Central_executive
Pheno53	Postcentral|Precentral	Motor|Attention
Pheno54	Temporal|Frontal|Supp_Motor_Area	Default_mode|Salience
Pheno55	Parietal|Postcentral|Precuneus	Attention
Pheno56	Postcentral|Precentral	Motor
Pheno57	Precuneus	Default_mode|Central_executive
Pheno58	Frontal	Central_executive|Salience
Pheno59	Subcortical	Subcortical-cerebellum
Pheno60	Precuneus|Parietal_Sup	Attention|Central_executive
Pheno61	Frontal	Central_executive
Pheno62	Temporal|Occipital	Attention|Visual
Pheno63	Temporal|Occipital	Attention|Visual
Pheno64	Temporal|Fusiform	Limbic|Default_mode
Pheno65	Frontal_Inf	Default_mode|Central_executive
Pheno66	Frontal	Salience|Default_mode
Pheno67	Temporal	Central_executive|Default_mode
Pheno68	Frontal	Central_executive|Salience|Default_mode
Pheno69	Temporal	Default_mode|Central_executive
Pheno70	Temporal_Mid|Angular	Default_mode
Pheno71	Orbitofrontal	Limbic
Pheno72	Cerebellum|Temporal	Subcortical-cerebellum
Pheno73	Cerebellum|Temporal	Subcortical-cerebellum
Pheno74	Frontal	Limbic
Pheno75	Temporal|Orbitofrontal	Limbic
Pheno76	Frontal_Sup	Limbic|Default_mode
Pheno101	(Postcentral|Precentral)&(Cerebellum)	(Motor)&(Subcortical-cerebellum)
Pheno1013	(Cerebellum)&(Temporal|Occipital)	(Subcortical-cerebellum)&(Attention|Visual)
Pheno102	(Postcentral|Precentral)&(Cerebellum)	(Motor)&(Subcortical-cerebellum)
Pheno1020	(Paracentral)&(Temporal|Occipital)	(Motor)&(Attention|Visual)
Pheno1022	(Postcentral|Precentral)&(Temporal|Occipital)	(Motor|Attention)&(Attention|Visual)
Pheno103	(Paracentral|Postcentral)&(Cerebellum)	(Motor)&(Subcortical-cerebellum)
Pheno1041	(Angular|Temporal)&(Temporal|Occipital)	(Default_mode|Central_executive)&(Attention|Visual)
Pheno1059	(Parietal)&(Temporal|Occipital)	(Central_executive|Salience)&(Attention|Visual)
Pheno1122	(Temporal)&(Frontal_Inf)	(Default_mode)&(Default_mode|Central_executive)
Pheno1126	(Frontal_Sup)&(Frontal_Inf)	(Default_mode)&(Default_mode|Central_executive)
Pheno1134	(Frontal_Sup)&(Frontal_Inf)	(Default_mode|Central_executive)&(Default_mode|Central_executive)
Pheno1137	(Parietal)&(Frontal_Inf)	(Central_executive|Attention)&(Default_mode|Central_executive)
Pheno1141	(Supp_Motor_Area|Frontal)&(Frontal_Inf)	(Salience|Default_mode)&(Default_mode|Central_executive)
Pheno1142	(Parietal)&(Frontal_Inf)	(Central_executive|Salience)&(Default_mode|Central_executive)
Pheno1161	(Precuneus|Angular|Cingulate)&(Frontal)	(Default_mode|Central_executive)&(Salience|Default_mode)
Pheno1167	(Angular|Temporal)&(Frontal)	(Default_mode|Central_executive)&(Salience|Default_mode)
Pheno1171	(Insula|Cingulate)&(Frontal)	(Salience|Default_mode)&(Salience|Default_mode)
Pheno1175	(Precuneus|Cuneus|Cingulate)&(Frontal)	(Default_mode|Central_executive)&(Salience|Default_mode)
Pheno1183	(Precentral|Frontal|Supp_Motor_Area)&(Frontal)	(Attention|Salience|Motor)&(Salience|Default_mode)
Pheno1184	(Supp_Motor_Area|Frontal)&(Frontal)	(Salience|Default_mode)&(Salience|Default_mode)
Pheno1189	(Temporal|Frontal|Supp_Motor_Area)&(Frontal)	(Default_mode|Salience)&(Salience|Default_mode)
Pheno1205	(Precuneus|Angular|Cingulate)&(Temporal)	(Default_mode|Central_executive)&(Central_executive|Default_mode)
Pheno1211	(Angular|Temporal)&(Temporal)	(Default_mode|Central_executive)&(Central_executive|Default_mode)
Pheno1221	(Frontal_Sup)&(Temporal)	(Default_mode|Central_executive)&(Central_executive|Default_mode)
Pheno1225	(Frontal|Precentral)&(Temporal)	(Central_executive)&(Central_executive|Default_mode)
Pheno1250	(Precuneus|Angular|Cingulate)&(Frontal)	(Default_mode|Central_executive)&(Central_executive|Salience|Default_mode)
Pheno1256	(Angular|Temporal)&(Frontal)	(Default_mode|Central_executive)&(Central_executive|Salience|Default_mode)
Pheno1257	(Frontal|Cerebellum)&(Frontal)	(Central_executive|Default_mode)&(Central_executive|Salience|Default_mode)
Pheno1269	(Parietal)&(Frontal)	(Central_executive|Attention)&(Central_executive|Salience|Default_mode)
Pheno1270	(Frontal|Precentral)&(Frontal)	(Central_executive)&(Central_executive|Salience|Default_mode)
Pheno1273	(Supp_Motor_Area|Frontal)&(Frontal)	(Salience|Default_mode)&(Central_executive|Salience|Default_mode)
Pheno1276	(Frontal)&(Frontal)	(Central_executive)&(Central_executive|Salience|Default_mode)
Pheno1293	(RolandicOper|SupraMarginal|Insula)&(Temporal)	(Salience|Motor)&(Default_mode|Central_executive)
Pheno1296	(Precuneus|Angular|Cingulate)&(Temporal)	(Default_mode|Central_executive)&(Default_mode|Central_executive)
Pheno1300	(Temporal)&(Temporal)	(Default_mode)&(Default_mode|Central_executive)
Pheno1301	(OccipitalPrecuneus)&(Temporal)	(Default_mode|Central_executive)&(Default_mode|Central_executive)
Pheno1302	(Angular|Temporal)&(Temporal)	(Default_mode|Central_executive)&(Default_mode|Central_executive)
Pheno1309	(Parietal)&(Temporal)	(Attention|Central_executive|Salience)&(Default_mode|Central_executive)
Pheno1311	(Postcentral|Precentral)&(Temporal)	(Motor|Attention)&(Default_mode|Central_executive)
Pheno1317	(Parietal|Frontal)&(Temporal)	(Attention|Central_executive)&(Default_mode|Central_executive)
Pheno1319	(Supp_Motor_Area|Frontal)&(Temporal)	(Salience|Default_mode)&(Default_mode|Central_executive)
Pheno132	(Paracentral|Postcentral)&(Temporal)	(Motor)&(Default_mode|Motor)
Pheno1322	(Frontal)&(Temporal)	(Central_executive)&(Default_mode|Central_executive)
Pheno1325	(Parietal|Postcentral|Precuneus)&(Temporal)	(Attention)&(Default_mode|Central_executive)
Pheno1328	(Frontal)&(Temporal)	(Central_executive|Salience)&(Default_mode|Central_executive)
Pheno135	(Cerebellum)&(Temporal)	(Subcortical-cerebellum)&(Default_mode|Motor)
Pheno1359	(Frontal_Sup)&(Temporal_Mid|Angular)	(Default_mode|Central_executive)&(Default_mode)
Pheno1382	(Frontal_Inf)&(Temporal_Mid|Angular)	(Default_mode|Central_executive)&(Default_mode)
Pheno146	(Postcentral|Precentral)&(Subcortical)	(Motor)&(Subcortical-cerebellum)
Pheno147	(Postcentral|Precentral)&(Subcortical)	(Motor)&(Subcortical-cerebellum)
Pheno151	(Cerebellum)&(Subcortical)	(Subcortical-cerebellum)&(Subcortical-cerebellum)
Pheno249	(Lingual|Fusiform)&(OccipitalPrecuneus)	(Visual)&(Default_mode|Central_executive)
Pheno253	(Frontal|Cingulate)&(OccipitalPrecuneus)	(Default_mode|Limbic)&(Default_mode|Central_executive)
Pheno262	(Frontal|Cingulate)&(Angular|Temporal)	(Default_mode|Limbic)&(Default_mode|Central_executive)
Pheno286	(OccipitalPrecuneus)&(Frontal_Sup)	(Default_mode|Central_executive)&(Default_mode)
Pheno288	(Frontal|Cerebellum)&(Frontal_Sup)	(Central_executive|Default_mode)&(Default_mode)
Pheno303	(RolandicOper|SupraMarginal|Insula)&(Insula|Cingulate)	(Salience|Motor)&(Salience|Default_mode)
Pheno389	(Calcarine|Lingual)&(Postcentral|Precentral)	(Visual)&(Motor|Attention)
Pheno405	(Precuneus|Angular|Cingulate)&(Frontal_Sup)	(Default_mode|Central_executive)&(Default_mode|Central_executive)
Pheno447	(Postcentral|Precentral)&(Cerebellum)	(Motor)&(Subcortical-cerebellum)
Pheno449	(Calcarine|Lingual)&(Cerebellum)	(Visual)&(Subcortical-cerebellum)
Pheno460	(Precuneus|Cuneus|Cingulate)&(Cerebellum)	(Default_mode|Central_executive)&(Subcortical-cerebellum)
Pheno461	(Postcentral|Precentral)&(Cerebellum)	(Motor|Attention)&(Subcortical-cerebellum)
Pheno491	(Precuneus|Angular|Cingulate)&(Frontal|Precentral)	(Default_mode|Central_executive)&(Central_executive)
Pheno537	(RolandicOper|SupraMarginal|Insula)&(Precentral|Frontal|Supp_Motor_Area)	(Salience|Motor)&(Attention|Salience|Motor)
Pheno55	Parietal|Postcentral|Precuneus	Attention
Pheno558	(Cerebellum)&(Precentral|Frontal|Supp_Motor_Area)	(Subcortical-cerebellum)&(Attention|Salience|Motor)
Pheno574	(Frontal_Sup)&(Supp_Motor_Area|Frontal)	(Default_mode)&(Salience|Default_mode)
Pheno58	Frontal	Central_executive|Salience
Pheno590	(RolandicOper|SupraMarginal|Insula)&(Parietal)	(Salience|Motor)&(Central_executive|Salience)
Pheno593	(Angular|Cingulate)&(Parietal)	(Default_mode|Central_executive)&(Central_executive|Salience)
Pheno597	(Temporal)&(Parietal)	(Default_mode)&(Central_executive|Salience)
Pheno599	(Angular|Temporal)&(Parietal)	(Default_mode|Central_executive)&(Central_executive|Salience)
Pheno601	(Frontal_Sup)&(Parietal)	(Default_mode)&(Central_executive|Salience)
Pheno606	(Parietal)&(Parietal)	(Attention|Central_executive|Salience)&(Central_executive|Salience)
Pheno609	(Frontal_Sup)&(Parietal)	(Default_mode|Central_executive)&(Central_executive|Salience)
Pheno621	(Precuneus|Angular|Cingulate)&(Paracentral)	(Default_mode|Central_executive)&(Motor)
Pheno624	(Calcarine|Lingual)&(Paracentral)	(Visual)&(Motor)
Pheno636	(Postcentral|Precentral)&(Paracentral)	(Motor|Attention)&(Motor)
Pheno639	(Cerebellum)&(Paracentral)	(Subcortical-cerebellum)&(Motor)
Pheno65	Frontal_Inf	Default_mode|Central_executive
Pheno66	Frontal	Salience|Default_mode
Pheno674	(Parietal)&(Frontal)	(Central_executive|Salience)&(Central_executive)
Pheno681	(Postcentral|Precentral)&(Postcentral|Precentral)	(Motor)&(Motor|Attention)
Pheno683	(Calcarine|Lingual)&(Postcentral|Precentral)	(Visual)&(Motor|Attention)
Pheno695	(Postcentral|Precentral)&(Postcentral|Precentral)	(Motor|Attention)&(Motor|Attention)
Pheno698	(Cerebellum)&(Postcentral|Precentral)	(Subcortical-cerebellum)&(Motor|Attention)
Pheno705	(Paracentral)&(Postcentral|Precentral)	(Motor)&(Motor|Attention)
Pheno716	(OccipitalPrecuneus)&(Temporal|Frontal|Supp_Motor_Area)	(Default_mode|Central_executive)&(Default_mode|Salience)
Pheno767	(Parietal)&(Parietal|Postcentral|Precuneus)	(Central_executive|Salience)&(Attention)
Pheno777	(Postcentral|Precentral)&(Postcentral|Precentral)	(Motor)&(Motor)
Pheno789	(Parietal)&(Postcentral|Precentral)	(Attention|Central_executive|Salience)&(Motor)
Pheno794	(Cerebellum)&(Postcentral|Precentral)	(Subcortical-cerebellum)&(Motor)
Pheno801	(Paracentral)&(Postcentral|Precentral)	(Motor)&(Motor)
Pheno810	(Precuneus|Angular|Cingulate)&(Precuneus)	(Default_mode|Central_executive)&(Default_mode|Central_executive)
Pheno812	(Frontal|Cingulate)&(Precuneus)	(Default_mode|Limbic)&(Default_mode|Central_executive)
Pheno815	(OccipitalPrecuneus)&(Precuneus)	(Default_mode|Central_executive)&(Default_mode|Central_executive)
Pheno816	(Angular|Temporal)&(Precuneus)	(Default_mode|Central_executive)&(Default_mode|Central_executive)
Pheno824	(Precuneus|Cuneus|Cingulate)&(Precuneus)	(Default_mode|Central_executive)&(Default_mode|Central_executive)
Pheno867	(Precentral|Frontal|Supp_Motor_Area)&(Frontal)	(Attention|Salience|Motor)&(Central_executive|Salience)
Pheno869	(Parietal)&(Frontal)	(Central_executive|Salience)&(Central_executive|Salience)
Pheno87	(Parietal|Temporal)&(Cingulate|Frontal)	(Default_mode|Central_executive)&(Default_mode|Central_executive|Salience)
Pheno882	(Postcentral|Precentral)&(Subcortical)	(Motor)&(Subcortical-cerebellum)
Pheno899	(Cerebellum)&(Subcortical)	(Subcortical-cerebellum)&(Subcortical-cerebellum)
Pheno903	(Precentral|Frontal|Supp_Motor_Area)&(Subcortical)	(Attention|Salience|Motor)&(Subcortical-cerebellum)
Pheno908	(Postcentral|Precentral)&(Subcortical)	(Motor|Attention)&(Subcortical-cerebellum)
Pheno918	(Precuneus|Angular|Cingulate)&(Precuneus|Parietal_Sup)	(Default_mode|Central_executive)&(Attention|Central_executive)
Pheno932	(Precuneus|Cuneus|Cingulate)&(Precuneus|Parietal_Sup)	(Default_mode|Central_executive)&(Attention|Central_executive)
Pheno942	(Parietal)&(Precuneus|Parietal_Sup)	(Central_executive|Salience)&(Attention|Central_executive)
Pheno956	(Precuneus|Angular|Cingulate)&(Frontal)	(Default_mode|Central_executive)&(Central_executive)
Pheno965	(Cuneus|Occipital)&(Frontal)	(Visual)&(Central_executive)
Pheno1696	NA(Global_measure)	Motor|Subcortical-cerebellum
Pheno1697	NA(Global_measure)	Triple_netwoks(Default_mode)
Pheno1698	NA(Global_measure)	Triple_netwoks(Default_mode)
Pheno1699	NA(Global_measure)	Triple_netwoks(Default_mode)
Pheno1701	NA(Global_measure)	Triple_netwoks(Default_mode)
Zhao, B. et al. Common variants contribute to intrinsic human brain functional networks. Nat Genet 54, 508-517 (2022).

## Sheet: Table S2
Supplementary Table 2: Information of IVs for significant exposure-outcome pairs in forward MR analyses
Exposure	Outcome	SNP	Effect_Allele	Other_Allele	Beta.Exposure	Beta.Outcome	SE.Outcome	Pval.Outcome	SE.Exposure	Pval.exposure	R2	F-statistic
Pheno1171	Daytime napping	rs2036963	T	C	-0.074115	0.00453775	0.00210762	0.032	0.0130798	1.45838e-08	0.000902191	71.2141
		rs2424	A	T	-0.0676695	0.00301661	0.00151587	0.039	0.00941524	6.61183e-13	0.00145744
		rs2678871	G	A	0.0561888	-0.00665595	0.00124212	7.6e-08	0.00773842	3.84177e-13	0.00152359
		rs34522	C	T	0.0448298	-0.00167685	0.0013166	0.21	0.00819498	4.49033e-08	0.000861715
		rs73119451	A	G	-0.071996	0.00133248	0.00172191	0.44	0.0107982	2.6033e-11	0.00126435
		rs73133292	T	C	-0.0780507	0.00418668	0.00226691	0.071	0.0141166	3.22034e-08	0.000856946
Pheno7	OSA	rs10793047	T	C	-0.05009	-0.00727681	0.00688287	0.290404	0.00828895	1.51287e-09	0.00105278	71.2141
		rs11187838	A	G	0.101683	0.0190235	0.0071766	0.00803082	0.00755848	2.96168e-41	0.00508266
		rs2273622	G	A	-0.095447	-0.0112285	0.0103737	0.279074	0.00962145	3.39946e-23	0.00278725
		rs429358	C	T	-0.0801328	-0.0327762	0.0089451	0.000248159	0.0104906	2.1972e-14	0.0016499
		rs4393123	T	C	-0.0723965	-0.0163996	0.00812235	0.043479	0.00900755	9.18296e-16	0.00184795
		rs4744712	A	C	0.0478363	-0.000773615	0.00714966	0.913835	0.00764812	3.98406e-10	0.00109851
		rs4910168	C	G	-0.0572979	0.0061438	0.00732714	0.40175	0.00833561	6.24793e-12	0.00133222
		rs55766546	G	C	0.147988	0.0623557	0.0416959	0.134787	0.0221368	2.30675e-11	0.00126316
		rs67523310	A	G	0.0500403	0.00907281	0.00684976	0.185322	0.00782622	1.61679e-10	0.00117122
		rs9899649	C	T	-0.0710431	-0.00269676	0.00820939	0.742535	0.0093704	3.41191e-14	0.0016292
		rs9900613	T	C	0.0438572	0.0056785	0.00701102	0.417975	0.00771282	1.29841e-08	0.000943149
		rs9988826	G	T	0.0578089	0.00319573	0.00806958	0.692089	0.00933918	6.01891e-10	0.00109697
Pheno9	OSA	rs10407349	G	A	-0.0429547	-0.00137602	0.0072198	0.848847	0.00781181	3.82647e-08	0.000854721	71.2141
		rs10791521	G	A	0.0663303	0.00223913	0.00810393	0.782316	0.0094042	1.74771e-12	0.00141715
		rs11042933	A	G	0.0546731	-0.00268019	0.00686583	0.696266	0.00755449	4.58156e-13	0.00148873
		rs11152951	G	C	-0.0988447	-0.0156835	0.0102563	0.126226	0.00968022	1.77033e-24	0.00295521
		rs118134017	T	G	-0.105689	-0.0256437	0.0210929	0.224081	0.0171092	6.51938e-10	0.00107411
		rs3781658	A	G	-0.0656151	-0.00331477	0.00681079	0.626475	0.00760673	6.35726e-18	0.0021013
		rs429358	C	T	-0.0819141	-0.0327762	0.0089451	0.000248159	0.0104861	5.64372e-15	0.00172382
		rs55766546	G	C	0.146142	0.0623557	0.0416959	0.134787	0.0221254	3.97073e-11	0.00123198
		rs57866767	C	T	0.103987	0.0190445	0.00717663	0.00796196	0.00755384	4.07876e-43	0.00531625
		rs61448692	T	C	0.0534177	0.00909533	0.00684679	0.184044	0.00797378	2.09615e-11	0.00132386
		rs76110445	C	T	-0.0803218	-0.0359328	0.0100817	0.00036504	0.0119775	1.99935e-11	0.00126158
		rs7948543	T	C	0.0474084	0.0144169	0.00695356	0.0381435	0.00757079	3.80039e-10	0.00112378
		rs9426785	G	A	-0.0475019	-0.0104231	0.00687978	0.129764	0.00792025	2.00345e-09	0.00102074
		rs9899649	C	T	-0.0906894	-0.00269676	0.00820939	0.742535	0.0093668	3.59568e-22	0.00265497

## Sheet: Table S3
Supplementary Table 3: Sensitivity analyses for significant exposure-outcome pairs in forward MR
Exposure	Outcome	MR.PRESSO_P-value	MR.egger
			intercept	P-value
Pheno1171	Daytime napping	0.101667	-0.00310389	0.607206
Pheno7	OSA	0.28	-0.012857	0.16335
Pheno9	OSA	0.111	-0.00643283	0.502415

## Sheet: Table S4
Supplementary Table 4: Significant results of forward MR
Exposure	Outcome	method	N-SNP	beta	se (standard error)	P-value	low_CI 95% of beta	up_CI 95% of beta	OR (Odd Ratio)	low_CI 95% of OR	up_CI 95% of OR	p_fdr
Pheno1171	Daytime napping	Inverse variance weighted	6	-0.0583063	0.0153873	0.000151108	-0.0884655	-0.0281472	0.943361	0.915335	0.972245	0.0420777
		MR Egger		-0.00931184	0.0895052	0.922148	-0.184742	0.166118	0.990731	0.831319	1.18071	0.996298
		Weighted median		-0.0465886	0.0152873	0.00230729	-0.0765517	-0.0166255	0.95448	0.926305	0.983512	0.114854
		Weighted mode		-0.0464772	0.0192231	0.0602826	-0.0841546	-0.00879988	0.954586	0.919289	0.991239	0.905189
		Simple mode		-0.0484332	0.0216394	0.0753854	-0.0908465	-0.00601995	0.952721	0.913158	0.993998	0.975975
Pheno7	OSA	Inverse variance weighted	12	0.149028	0.0388862	0.000126895	0.0728109	0.225245	1.16071	1.07553	1.25263	0.0420777
		MR Egger		0.333831	0.128232	0.02634	0.0824969	0.585165	1.39631	1.086	1.79529	0.983747
		Weighted median		0.160561	0.0474448	0.000713958	0.0675692	0.253553	1.17417	1.0699	1.2886	0.114854
		Weighted mode		0.161692	0.0618561	0.0240851	0.0404538	0.28293	1.1755	1.04128	1.32701	0.905189
		Simple mode		0.139486	0.0753424	0.0911299	-0.00818558	0.287157	1.14968	0.991848	1.33263	0.975975
Pheno9	OSA	Inverse variance weighted	14	0.166176	0.0387139	1.77e-05	0.0902966	0.242055	1.18078	1.0945	1.27386	0.0161015
		MR Egger		0.254014	0.133031	0.0804002	-0.00672684	0.514755	1.28919	0.993296	1.67323	0.983747
		Weighted median		0.168132	0.0471492	0.000362531	0.0757196	0.260544	1.18309	1.07866	1.29764	0.114854
		Weighted mode		0.135023	0.0632096	0.0522638	0.0111321	0.258914	1.14456	1.01119	1.29552	0.905189
		Simple mode		0.144892	0.0822265	0.101533	-0.0162725	0.306056	1.15591	0.983859	1.35806	0.975975

## Sheet: Table S5
Supplementary Table 5: Reverse MR of sleep traits on rsfMRI traits.
Exposure	Outcome	method	N-SNP	beta	se (standard error)	P-value	low_CI 95% of beta	up_CI 95% of beta	OR (Odd Ratio)	low_CI 95% of OR	up_CI 95% of OR	p_fdr
Daytime nap	Pheno1022	Inverse variance weighted	98	0.212523	0.0934313	0.0229276	0.0293971	0.395648	1.23679	1.02983	1.48535	0.333198
		MR Egger		0.98629	0.324183	0.00302706	0.350891	1.62169	2.68127	1.42033	5.06163	0.0374739
		Weighted median		0.212353	0.140626	0.131029	-0.0632735	0.487979	1.23658	0.938687	1.62902	0.9253
		Weighted mode		0.165076	0.353938	0.641977	-0.528642	0.858793	1.17948	0.589405	2.36031	0.999098
		Simple mode		0.00736845	0.363073	0.98385	-0.704255	0.718992	1.0074	0.494477	2.05236	0.999384
Daytime nap	Pheno1059	Inverse variance weighted	95	-0.226532	0.0938324	0.0157688	-0.410444	-0.0426209	0.797294	0.663356	0.958275	0.298043
		MR Egger		-0.232007	0.321832	0.472782	-0.862797	0.398783	0.792941	0.42198	1.49001	0.93024
		Weighted median		-0.20607	0.135473	0.128231	-0.471597	0.0594572	0.813776	0.624005	1.06126	0.9253
		Weighted mode		-0.0928118	0.253834	0.715455	-0.590326	0.404702	0.911365	0.554147	1.49886	0.999098
		Simple mode		-0.545709	0.310392	0.081981	-1.15408	0.0626601	0.579431	0.315348	1.06466	0.999384
Daytime nap	Pheno1161	Inverse variance weighted	94	0.200726	0.0920642	0.0292369	0.0202797	0.381172	1.22229	1.02049	1.464	0.377841
		MR Egger		0.70958	0.315386	0.0268411	0.091423	1.32774	2.03314	1.09573	3.7725	0.192938
		Weighted median		0.194424	0.148785	0.191301	-0.0971955	0.486043	1.21461	0.907379	1.62587	0.9253
		Weighted mode		0.0903695	0.355645	0.799979	-0.606694	0.787433	1.09458	0.54515	2.19775	0.999098
		Simple mode		0.777812	0.418664	0.0663553	-0.0427694	1.59839	2.1767	0.958132	4.94508	0.999384
Daytime nap	Pheno1167	Inverse variance weighted	95	0.211013	0.093869	0.0245796	0.0270292	0.394996	1.23493	1.0274	1.48438	0.338793
		MR Egger		0.214755	0.320773	0.50484	-0.413959	0.843469	1.23956	0.661028	2.32442	0.93024
		Weighted median		0.0502959	0.143632	0.72621	-0.231224	0.331815	1.05158	0.793562	1.3935	0.965171
		Weighted mode		-0.281324	0.367921	0.446407	-1.00245	0.439802	0.754784	0.366979	1.5524	0.999098
		Simple mode		-0.214165	0.374141	0.568405	-0.947481	0.519151	0.807215	0.387717	1.6806	0.999384
Daytime nap	Pheno1317	Inverse variance weighted	95	0.205768	0.0931839	0.0272308	0.0231277	0.388409	1.22847	1.0234	1.47463	0.36047
		MR Egger		0.690702	0.320831	0.0339179	0.0618738	1.31953	1.99512	1.06383	3.74167	0.231368
		Weighted median		0.242193	0.138735	0.0808588	-0.0297275	0.514114	1.27404	0.97071	1.67216	0.9253
		Weighted mode		0.330488	0.262269	0.210748	-0.183559	0.844535	1.39165	0.832303	2.3269	0.999098
		Simple mode		-0.116784	0.373788	0.755402	-0.849409	0.61584	0.889777	0.427668	1.85121	0.999384
Daytime nap	Pheno1322	Inverse variance weighted	94	-0.293159	0.0939996	0.00181634	-0.477398	-0.10892	0.745903	0.620395	0.896802	0.116311
		MR Egger		-0.578899	0.32351	0.0768362	-1.21298	0.0551813	0.560515	0.29731	1.05673	0.398179
		Weighted median		-0.357232	0.147279	0.0152855	-0.6459	-0.0685649	0.69961	0.524191	0.933733	0.781923
		Weighted mode		-0.357371	0.235593	0.132684	-0.819133	0.104391	0.699513	0.440813	1.11003	0.999098
		Simple mode		-0.181893	0.325693	0.577858	-0.82025	0.456464	0.83369	0.440321	1.57848	0.999384
Daytime nap	Pheno151	Inverse variance weighted	96	0.186293	0.0927469	0.0445781	0.00450877	0.368077	1.20477	1.00452	1.44495	0.413895
		MR Egger		0.696951	0.319607	0.0317052	0.070522	1.32338	2.00762	1.07307	3.7561	0.22078
		Weighted median		0.292362	0.139534	0.0361473	0.0188743	0.565849	1.33959	1.01905	1.76094	0.900147
		Weighted mode		0.307833	0.336696	0.362887	-0.352091	0.967757	1.36047	0.703216	2.63203	0.999098
		Simple mode		-0.0407239	0.368642	0.91227	-0.763262	0.681814	0.960094	0.466144	1.97746	0.999384
Daytime nap	Pheno286	Inverse variance weighted	97	0.220704	0.0916255	0.0160066	0.0411183	0.40029	1.24695	1.04198	1.49226	0.298043
		MR Egger		0.414517	0.316551	0.19353	-0.205923	1.03496	1.51364	0.813896	2.81498	0.705562
		Weighted median		0.279118	0.13087	0.0329419	0.0226131	0.535623	1.32196	1.02287	1.70851	0.900147
		Weighted mode		0.613559	0.38771	0.11682	-0.146352	1.37347	1.84699	0.863853	3.94903	0.999098
		Simple mode		0.451567	0.361233	0.214313	-0.256451	1.15958	1.57077	0.773793	3.18861	0.999384
Daytime nap	Pheno899	Inverse variance weighted	92	0.251138	0.0961484	0.00900189	0.062687	0.439589	1.28549	1.06469	1.55207	0.236615
		MR Egger		0.80413	0.325559	0.0153969	0.166034	1.44223	2.23475	1.18061	4.2301	0.126293
		Weighted median		0.21975	0.143049	0.124492	-0.0606259	0.500126	1.24577	0.941175	1.64893	0.9253
		Weighted mode		0.218841	0.454448	0.631279	-0.671877	1.10956	1.24463	0.510749	3.03302	0.999098
		Simple mode		0.230765	0.403629	0.568917	-0.560347	1.02188	1.25956	0.571011	2.77841	0.999384
Daytime nap	Pheno908	Inverse variance weighted	98	-0.19146	0.0931873	0.0399204	-0.374107	-0.00881288	0.825753	0.687903	0.991226	0.405376
		MR Egger		-0.935501	0.321855	0.0045372	-1.56634	-0.304666	0.392389	0.208809	0.73737	0.0501342
		Weighted median		-0.270371	0.140902	0.055003	-0.54654	0.00579776	0.763096	0.57895	1.00581	0.9253
		Weighted mode		-0.353442	0.360458	0.329261	-1.05994	0.353056	0.702267	0.346477	1.42341	0.999098
		Simple mode		-0.264013	0.380235	0.489128	-1.00927	0.481248	0.767964	0.364484	1.61809	0.999384
Daytime nap	Pheno14	Inverse variance weighted	90	0.198144	0.0915409	0.0304226	0.0187241	0.377565	1.21914	1.0189	1.45873	0.378046
		MR Egger		0.0445636	0.314104	0.887503	-0.57108	0.660207	1.04557	0.564915	1.93519	0.983976
		Weighted median		0.270885	0.133903	0.043073	0.00843606	0.533335	1.31112	1.00847	1.70461	0.900147
		Weighted mode		0.381871	0.311625	0.223651	-0.228914	0.992657	1.46502	0.795397	2.69839	0.999098
		Simple mode		0.426675	0.34739	0.222598	-0.254209	1.10756	1.53216	0.775529	3.02696	0.999384
Daytime nap	Pheno17	Inverse variance weighted	94	0.185362	0.091595	0.0429996	0.00583586	0.364888	1.20365	1.00585	1.44035	0.407305
		MR Egger		0.477226	0.314375	0.13244	-0.138949	1.0934	1.6116	0.870272	2.98441	0.560626
		Weighted median		0.285176	0.144765	0.0488482	0.00143529	0.568916	1.33	1.00144	1.76635	0.9253
		Weighted mode		0.461911	0.364432	0.208148	-0.252376	1.1762	1.5871	0.776952	3.24203	0.999098
		Simple mode		0.380448	0.371486	0.308432	-0.347664	1.10856	1.46294	0.706336	3.03	0.999384
Daytime nap	Pheno19	Inverse variance weighted	95	0.231445	0.0895287	0.00973361	0.0559691	0.406922	1.26042	1.05756	1.50219	0.236615
		MR Egger		0.181743	0.307981	0.556547	-0.421899	0.785386	1.19931	0.6558	2.19325	0.93024
		Weighted median		0.24898	0.138053	0.0713095	-0.0216052	0.519564	1.28272	0.978627	1.6813	0.9253
		Weighted mode		0.262965	0.326376	0.422444	-0.376733	0.902662	1.30078	0.686099	2.46616	0.999098
		Simple mode		0.29391	0.376653	0.437163	-0.44433	1.03215	1.34166	0.641254	2.8071	0.999384
Daytime nap	Pheno2	Inverse variance weighted	96	0.188118	0.0908741	0.0384432	0.010005	0.366232	1.20698	1.01006	1.44229	0.405376
		MR Egger		-0.15776	0.314995	0.617659	-0.775151	0.459631	0.854054	0.460634	1.58349	0.943805
		Weighted median		0.25726	0.142179	0.0703869	-0.0214102	0.53593	1.29338	0.978817	1.70904	0.9253
		Weighted mode		0.455363	0.296021	0.127305	-0.124839	1.03556	1.57675	0.882639	2.81669	0.999098
		Simple mode		0.444196	0.370307	0.233303	-0.281605	1.17	1.55924	0.754572	3.22198	0.999384
Daytime nap	Pheno29	Inverse variance weighted	99	0.207717	0.0876526	0.0177988	0.035918	0.379516	1.23087	1.03657	1.46158	0.304926
		MR Egger		0.278931	0.305937	0.364172	-0.320705	0.878567	1.32172	0.725637	2.40745	0.87798
		Weighted median		0.252692	0.13379	0.0589303	-0.00953752	0.514921	1.28749	0.990508	1.67351	0.9253
		Weighted mode		0.267157	0.307398	0.38692	-0.335342	0.869656	1.30625	0.715093	2.38609	0.999098
		Simple mode		0.223802	0.361756	0.537579	-0.48524	0.932843	1.25082	0.61555	2.54173	0.999384
Daytime nap	Pheno35	Inverse variance weighted	94	0.228184	0.0881245	0.00961613	0.0554599	0.400908	1.25632	1.05703	1.49318	0.236615
		MR Egger		0.0397891	0.302016	0.895474	-0.552163	0.631741	1.04059	0.575703	1.88088	0.983976
		Weighted median		0.191436	0.13163	0.145851	-0.0665595	0.449432	1.21099	0.935607	1.56742	0.9253
		Weighted mode		-0.221369	0.339508	0.51599	-0.886804	0.444066	0.801421	0.41197	1.55903	0.999098
		Simple mode		0.153884	0.381992	0.687986	-0.59482	0.902587	1.16636	0.551662	2.46597	0.999384
Daytime nap	Pheno4	Inverse variance weighted	97	0.181454	0.0897754	0.0432591	0.00549425	0.357414	1.19896	1.00551	1.42963	0.407305
		MR Egger		-0.0101954	0.312476	0.97404	-0.622649	0.602258	0.989856	0.536521	1.82624	0.995165
		Weighted median		0.266261	0.132439	0.0443847	0.00668022	0.525842	1.30508	1.0067	1.69188	0.900147
		Weighted mode		0.388173	0.333568	0.24743	-0.26562	1.04197	1.47428	0.76673	2.83478	0.999098
		Simple mode		0.427753	0.340618	0.212231	-0.239858	1.09536	1.53381	0.786739	2.99027	0.999384
Daytime nap	Pheno8	Inverse variance weighted	97	0.239193	0.0888148	0.00707767	0.0651161	0.41327	1.27022	1.06728	1.51175	0.236615
		MR Egger		0.00234146	0.307211	0.993935	-0.599791	0.604474	1.00234	0.548926	1.83029	0.996917
		Weighted median		0.202748	0.135691	0.135126	-0.0632059	0.468702	1.22476	0.93875	1.59792	0.9253
		Weighted mode		0.200992	0.289853	0.489715	-0.367119	0.769104	1.22262	0.692727	2.15783	0.999098
		Simple mode		0.232399	0.324595	0.47575	-0.403807	0.868606	1.26162	0.667773	2.38358	0.999384
chronotype	Pheno389	Inverse variance weighted	146	-0.0849514	0.034754	0.0145109	-0.153069	-0.0168335	0.918557	0.85807	0.983307	0.298043
		MR Egger		0.0841906	0.110881	0.448923	-0.133137	0.301518	1.08784	0.875345	1.35191	0.92667
		Weighted median		-0.0147861	0.0510968	0.772296	-0.114936	0.0853637	0.985323	0.891423	1.08911	0.967914
		Weighted mode		0.0438283	0.124971	0.726317	-0.201116	0.288772	1.0448	0.817818	1.33479	0.999098
		Simple mode		0.032224	0.147521	0.827396	-0.256916	0.321364	1.03275	0.773433	1.37901	0.999384
chronotype	Pheno55	Inverse variance weighted	146	0.0989079	0.0345796	0.00423245	0.0311319	0.166684	1.10396	1.03162	1.18138	0.176837
		MR Egger		-0.12435	0.110353	0.261682	-0.340641	0.0919408	0.88307	0.711314	1.0963	0.78798
		Weighted median		0.0861084	0.0526866	0.102185	-0.0171574	0.189374	1.08992	0.982989	1.20849	0.9253
		Weighted mode		0.0491865	0.164057	0.764748	-0.272364	0.370738	1.05042	0.761577	1.4488	0.999098
		Simple mode		0.0555116	0.160799	0.730426	-0.259654	0.370677	1.05708	0.771319	1.44871	0.999384
chronotype	Pheno681	Inverse variance weighted	146	0.118684	0.0373243	0.00147375	0.0455283	0.191839	1.12601	1.04658	1.21148	0.116311
		MR Egger		-0.0964358	0.118613	0.417542	-0.328916	0.136045	0.908068	0.719703	1.14573	0.907729
		Weighted median		0.176865	0.0519443	0.000661875	0.0750545	0.278676	1.19347	1.07794	1.32138	0.442463
		Weighted mode		0.250601	0.149844	0.0965991	-0.0430929	0.544294	1.2848	0.957822	1.72339	0.999098
		Simple mode		0.270711	0.154198	0.081267	-0.0315168	0.572938	1.3109	0.968975	1.77347	0.999384
chronotype	Pheno816	Inverse variance weighted	146	0.09857	0.0330511	0.00286042	0.0337899	0.16335	1.10359	1.03437	1.17745	0.143722
		MR Egger		0.0629111	0.105991	0.553744	-0.144831	0.270654	1.06493	0.865168	1.31082	0.93024
		Weighted median		0.0790465	0.0494948	0.110251	-0.0179633	0.176056	1.08225	0.982197	1.19251	0.9253
		Weighted mode		0.0512325	0.124232	0.680661	-0.192263	0.294728	1.05257	0.82509	1.34276	0.999098
		Simple mode		0.148676	0.138504	0.284856	-0.122792	0.420144	1.1603	0.884448	1.52218	0.999384
chronotype	Pheno17	Inverse variance weighted	145	0.0898297	0.0345788	0.00938161	0.0220552	0.157604	1.09399	1.0223	1.1707	0.236615
		MR Egger		-0.0272624	0.111358	0.806949	-0.245525	0.191	0.973106	0.782294	1.21046	0.975175
		Weighted median		0.0237382	0.0516198	0.645612	-0.0774366	0.124913	1.02402	0.925486	1.13305	0.965171
		Weighted mode		-0.0117543	0.123268	0.924165	-0.253359	0.22985	0.988315	0.776189	1.25841	0.999098
		Simple mode		-0.0178675	0.138936	0.897852	-0.290181	0.254446	0.982291	0.748128	1.28975	0.999384
chronotype	Pheno18	Inverse variance weighted	146	0.083864	0.0334011	0.0120451	0.0183979	0.14933	1.08748	1.01857	1.16106	0.270198
		MR Egger		0.0330459	0.107392	0.758745	-0.177442	0.243534	1.0336	0.83741	1.27575	0.971303
		Weighted median		0.0501451	0.0472485	0.288551	-0.0424619	0.142752	1.05142	0.958427	1.15344	0.960605
		Weighted mode		0.0240139	0.111918	0.830407	-0.195345	0.243373	1.0243	0.822551	1.27554	0.999098
		Simple mode		-0.0347042	0.127862	0.786455	-0.285314	0.215906	0.965891	0.751778	1.24099	0.999384
chronotype	Pheno21	Inverse variance weighted	146	0.0790253	0.0334108	0.0180173	0.0135401	0.14451	1.08223	1.01363	1.15547	0.304926
		MR Egger		0.036809	0.107144	0.731687	-0.173193	0.246811	1.03749	0.840976	1.27994	0.971303
		Weighted median		0.065921	0.0488974	0.177611	-0.029918	0.16176	1.06814	0.970525	1.17558	0.9253
		Weighted mode		0.0350982	0.105459	0.739756	-0.171601	0.241798	1.03572	0.842315	1.27354	0.999098
		Simple mode		0.0036868	0.136104	0.978427	-0.263076	0.27045	1.00369	0.768683	1.31055	0.999384
chronotype	Pheno28	Inverse variance weighted	146	0.0673882	0.0316599	0.0332952	0.00533484	0.129442	1.06971	1.00535	1.13819	0.383756
		MR Egger		0.118982	0.101533	0.243189	-0.0800225	0.317987	1.12635	0.923096	1.37436	0.775115
		Weighted median		0.0747904	0.0471569	0.112741	-0.0176371	0.167218	1.07766	0.982518	1.18201	0.9253
		Weighted mode		0.058362	0.1073	0.587335	-0.151946	0.26867	1.0601	0.859035	1.30822	0.999098
		Simple mode		0.0230572	0.127633	0.856892	-0.227103	0.273217	1.02333	0.796839	1.31419	0.999384
chronotype	Pheno29	Inverse variance weighted	146	0.0735626	0.0354321	0.0378796	0.00411563	0.14301	1.07634	1.00412	1.15374	0.405376
		MR Egger		0.0303516	0.113953	0.790349	-0.192996	0.253699	1.03082	0.824486	1.28878	0.972549
		Weighted median		0.0843005	0.0487237	0.0835989	-0.0111979	0.179799	1.08796	0.988865	1.19698	0.9253
		Weighted mode		0.247444	0.138121	0.0752975	-0.0232722	0.51816	1.28075	0.976997	1.67894	0.999098
		Simple mode		0.247444	0.148068	0.0968488	-0.0427693	0.537657	1.28075	0.958132	1.71199	0.999384
chronotype	Pheno31	Inverse variance weighted	146	0.0775628	0.0320567	0.0155396	0.0147317	0.140394	1.08065	1.01484	1.15073	0.298043
		MR Egger		0.0360372	0.102801	0.726435	-0.165452	0.237526	1.03669	0.847511	1.26811	0.971244
		Weighted median		0.100143	0.0491754	0.0417053	0.00375941	0.196527	1.10533	1.00377	1.21717	0.900147
		Weighted mode		0.20829	0.113572	0.0687047	-0.0143105	0.43089	1.23157	0.985791	1.53863	0.999098
		Simple mode		0.202844	0.125062	0.106986	-0.0422771	0.447965	1.22488	0.958604	1.56512	0.999384
chronotype	Pheno36	Inverse variance weighted	146	0.0740726	0.0324657	0.0225151	0.0104398	0.137705	1.07688	1.01049	1.14764	0.333198
		MR Egger		0.0263144	0.10439	0.801341	-0.17829	0.230919	1.02666	0.836699	1.25976	0.973994
		Weighted median		0.080074	0.0470378	0.0886928	-0.0121201	0.172268	1.08337	0.987953	1.188	0.9253
		Weighted mode		0.141606	0.109636	0.198549	-0.0732799	0.356492	1.15212	0.929341	1.42831	0.999098
		Simple mode		0.183807	0.126736	0.14913	-0.0645951	0.43221	1.20178	0.937447	1.54066	0.999384
chronotype	Pheno57	Inverse variance weighted	146	0.108735	0.0317817	0.000623216	0.0464427	0.171027	1.11487	1.04754	1.18652	0.116311
		MR Egger		-0.0741189	0.10192	0.468268	-0.273882	0.125644	0.928561	0.760422	1.13388	0.93024
		Weighted median		0.103918	0.0483579	0.031639	0.00913682	0.1987	1.10951	1.00918	1.21982	0.900147
		Weighted mode		0.0920582	0.106754	0.389925	-0.11718	0.301296	1.09643	0.889425	1.35161	0.999098
		Simple mode		0.113776	0.133909	0.396919	-0.148686	0.376238	1.1205	0.86184	1.45679	0.999384
chronotype	Pheno58	Inverse variance weighted	146	0.0687445	0.0339212	0.0427038	0.00225901	0.13523	1.07116	1.00226	1.1448	0.407305
		MR Egger		0.117197	0.109077	0.28442	-0.0965934	0.330988	1.12434	0.907925	1.39234	0.809083
		Weighted median		0.0414856	0.0497273	0.404133	-0.0559799	0.138951	1.04236	0.945558	1.14907	0.964007
		Weighted mode		0.0212112	0.114725	0.853576	-0.20365	0.246072	1.02144	0.815748	1.27899	0.999098
		Simple mode		0.0330369	0.136626	0.809273	-0.234751	0.300824	1.03359	0.790768	1.35097	0.999384
chronotype	Pheno64	Inverse variance weighted	146	0.0597721	0.0304823	0.0498936	2.6673e-05	0.119517	1.06159	1.00003	1.12695	0.419546
		MR Egger		0.14384	0.0977505	0.143339	-0.0477515	0.335431	1.1547	0.953371	1.39854	0.584281
		Weighted median		0.0638589	0.0433028	0.140292	-0.0210147	0.148733	1.06594	0.979205	1.16036	0.9253
		Weighted mode		0.00446497	0.134774	0.973617	-0.259692	0.268622	1.00447	0.771289	1.30816	0.999098
		Simple mode		0.0206426	0.128603	0.872699	-0.231419	0.272705	1.02086	0.793407	1.31351	0.999384
chronotype	Pheno65	Inverse variance weighted	146	0.0656247	0.0322425	0.0418162	0.0024293	0.12882	1.06783	1.00243	1.13749	0.405642
		MR Egger		0.129063	0.103605	0.214889	-0.0740024	0.332129	1.13776	0.928669	1.39393	0.736212
		Weighted median		0.103634	0.0472529	0.0282947	0.0110183	0.19625	1.10919	1.01108	1.21683	0.900147
		Weighted mode		0.131639	0.109875	0.232841	-0.0837164	0.346995	1.1407	0.919692	1.41481	0.999098
		Simple mode		0.120197	0.121893	0.325732	-0.118713	0.359108	1.12772	0.888063	1.43205	0.999384
chronotype	Pheno71	Inverse variance weighted	145	0.0807699	0.0310587	0.00930721	0.0198949	0.141645	1.08412	1.02009	1.15217	0.236615
		MR Egger		-0.0272676	0.100099	0.785702	-0.223461	0.168926	0.973101	0.799746	1.18403	0.972549
		Weighted median		0.061269	0.0464177	0.186852	-0.0297098	0.152248	1.06318	0.970727	1.16445	0.9253
		Weighted mode		0.0585278	0.101589	0.565431	-0.140587	0.257642	1.06027	0.868848	1.29388	0.999098
		Simple mode		0.052781	0.136281	0.699109	-0.214329	0.319891	1.0542	0.807083	1.37698	0.999384
chronotype	Pheno73	Inverse variance weighted	146	0.0586369	0.0288179	0.0418775	0.00215371	0.11512	1.06039	1.00216	1.12201	0.405642
		MR Egger		-0.0741262	0.0924139	0.423811	-0.255258	0.107005	0.928555	0.774717	1.11294	0.913927
		Weighted median		0.0680001	0.0422284	0.107334	-0.0147676	0.150768	1.07037	0.985341	1.16273	0.9253
		Weighted mode		0.0594291	0.0937102	0.526962	-0.124243	0.243101	1.06123	0.883165	1.2752	0.999098
		Simple mode		0.0647006	0.107136	0.546845	-0.145285	0.274687	1.06684	0.864776	1.31612	0.999384
chronotype	Pheno75	Inverse variance weighted	146	0.0902418	0.0310251	0.00362967	0.0294326	0.151051	1.09444	1.02987	1.16306	0.161762
		MR Egger		0.00851654	0.099587	0.931968	-0.186674	0.203707	1.00855	0.829714	1.22594	0.988503
		Weighted median		0.113132	0.0471297	0.0163754	0.0207578	0.205506	1.11978	1.02097	1.22815	0.781923
		Weighted mode		0.12622	0.102988	0.222345	-0.075637	0.328077	1.13453	0.927153	1.3883	0.999098
		Simple mode		0.120019	0.119646	0.317477	-0.114488	0.354525	1.12752	0.891823	1.4255	0.999384
chronotype	Pheno132	Inverse variance weighted	146	0.0822064	0.0376985	0.0292109	0.00831736	0.156095	1.08568	1.00835	1.16894	0.377841
		MR Egger		-0.113921	0.120087	0.344388	-0.349292	0.12145	0.892328	0.705187	1.12913	0.874959
		Weighted median		0.106669	0.0521714	0.0408956	0.00441303	0.208925	1.11257	1.00442	1.23235	0.900147
		Weighted mode		0.111467	0.173218	0.520909	-0.22804	0.450975	1.11792	0.796093	1.56984	0.999098
		Simple mode		0.118061	0.166365	0.47906	-0.208014	0.444136	1.12531	0.812196	1.55914	0.999384
chronotype	Pheno5	Inverse variance weighted	146	0.0811748	0.0384062	0.0345509	0.00589852	0.156451	1.08456	1.00592	1.16935	0.389425
		MR Egger		-0.0166362	0.123298	0.892858	-0.2583	0.225027	0.983501	0.772364	1.25236	0.983976
		Weighted median		0.102237	0.0509864	0.0449427	0.00230409	0.202171	1.10765	1.00231	1.22406	0.900147
		Weighted mode		0.120177	0.12067	0.320952	-0.116337	0.356691	1.1277	0.890175	1.42859	0.999098
		Simple mode		0.18377	0.148305	0.217296	-0.106907	0.474447	1.20174	0.898609	1.60713	0.999384
chronotype	Pheno7	Inverse variance weighted	146	0.0840143	0.0368893	0.0227582	0.0117112	0.156317	1.08764	1.01178	1.1692	0.333198
		MR Egger		0.0685312	0.1187	0.564606	-0.164121	0.301183	1.07093	0.84864	1.35146	0.93024
		Weighted median		0.0824782	0.0530094	0.119728	-0.0214202	0.186377	1.08598	0.978808	1.20488	0.9253
		Weighted mode		0.207523	0.143494	0.150275	-0.0737252	0.488772	1.23063	0.928927	1.63031	0.999098
		Simple mode		0.151367	0.16708	0.366461	-0.176109	0.478844	1.16342	0.838526	1.61421	0.999384
OSA	Pheno1020	Inverse variance weighted	19	-0.083843	0.0420363	0.0460931	-0.166234	-0.00145193	0.919576	0.846848	0.998549	0.416395
		MR Egger		-0.190308	0.155311	0.237155	-0.494717	0.114101	0.826705	0.609743	1.12087	0.768521
		Weighted median		-0.0841429	0.0619626	0.174475	-0.20559	0.0373037	0.9193	0.814167	1.03801	0.9253
		Weighted mode		-0.087684	0.0728964	0.244615	-0.230561	0.055193	0.91605	0.794088	1.05674	0.999098
		Simple mode		-0.0695695	0.0993559	0.492751	-0.264307	0.125168	0.932795	0.767738	1.13334	0.999384
OSA	Pheno1161	Inverse variance weighted	20	-0.104594	0.0401275	0.00914598	-0.183244	-0.0259444	0.90069	0.832565	0.974389	0.236615
		MR Egger		-0.160453	0.149454	0.297187	-0.453384	0.132477	0.851758	0.635474	1.14165	0.817569
		Weighted median		-0.139407	0.058732	0.0176153	-0.254521	-0.0242919	0.869874	0.775287	0.976001	0.799657
		Weighted mode		-0.140067	0.0717634	0.0658611	-0.280724	0.000588966	0.8693	0.755237	1.00059	0.999098
		Simple mode		-0.121953	0.0908018	0.195075	-0.299924	0.0560187	0.88519	0.740874	1.05762	0.999384
OSA	Pheno1167	Inverse variance weighted	19	-0.0944984	0.0417816	0.0237145	-0.17639	-0.0126065	0.909829	0.838291	0.987473	0.33375
		MR Egger		-0.0482247	0.154912	0.759355	-0.351852	0.255403	0.95292	0.703384	1.29098	0.971303
		Weighted median		-0.0838146	0.0585983	0.152624	-0.198667	0.031038	0.919602	0.819823	1.03152	0.9253
		Weighted mode		-0.0453155	0.0777949	0.567456	-0.197793	0.107162	0.955696	0.820539	1.11312	0.999098
		Simple mode		-0.117117	0.103411	0.272268	-0.319803	0.0855682	0.889481	0.726292	1.08934	0.999384
OSA	Pheno1359	Inverse variance weighted	18	0.0849682	0.0422213	0.0441726	0.00221449	0.167722	1.08868	1.00222	1.18261	0.412998
		MR Egger		0.401033	0.152722	0.0183485	0.101698	0.700369	1.49337	1.10705	2.0145	0.145159
		Weighted median		0.170179	0.0567335	0.00270319	0.0589812	0.281377	1.18552	1.06076	1.32495	0.713682
		Weighted mode		0.196573	0.0809799	0.0266063	0.037852	0.355293	1.21722	1.03858	1.4266	0.999098
		Simple mode		0.196573	0.102275	0.0715299	-0.00388656	0.397032	1.21722	0.996121	1.4874	0.999384
OSA	Pheno1697	Inverse variance weighted	17	0.0860004	0.0421958	0.0415375	0.00329652	0.168704	1.08981	1.0033	1.18377	0.405642
		MR Egger		0.140658	0.148942	0.359939	-0.151268	0.432585	1.15103	0.859617	1.54124	0.87798
		Weighted median		0.0462832	0.0606732	0.445565	-0.0726362	0.165203	1.04737	0.929939	1.17963	0.965171
		Weighted mode		0.0568639	0.0760194	0.465303	-0.0921341	0.205862	1.05851	0.911983	1.22858	0.999098
		Simple mode		0.13453	0.108475	0.232783	-0.0780804	0.347141	1.144	0.92489	1.41502	0.999384
OSA	Pheno1701	Inverse variance weighted	14	-0.100096	0.0465105	0.0313873	-0.191257	-0.00893597	0.90475	0.82592	0.991104	0.380285
		MR Egger		-0.0213791	0.164346	0.898653	-0.343497	0.300738	0.978848	0.709286	1.35086	0.983976
		Weighted median		-0.0510878	0.0646408	0.429333	-0.177784	0.0756081	0.950195	0.837123	1.07854	0.964007
		Weighted mode		-0.0378255	0.0807347	0.647175	-0.196065	0.120415	0.962881	0.821958	1.12796	0.999098
		Simple mode		-0.0396465	0.105082	0.712045	-0.245607	0.166314	0.961129	0.782229	1.18094	0.999384
OSA	Pheno698	Inverse variance weighted	21	-0.0870482	0.0400708	0.0298287	-0.165587	-0.00850933	0.916633	0.847396	0.991527	0.378046
		MR Egger		-0.234537	0.149758	0.133828	-0.528063	0.0589894	0.790937	0.589746	1.06076	0.562019
		Weighted median		-0.093989	0.0577226	0.103464	-0.207125	0.0191473	0.910293	0.812918	1.01933	0.9253
		Weighted mode		-0.0390599	0.0848552	0.650257	-0.205376	0.127256	0.961693	0.814341	1.13571	0.999098
		Simple mode		-0.0430642	0.103186	0.680873	-0.245309	0.159181	0.95785	0.782463	1.17255	0.999384
OSA	Pheno789	Inverse variance weighted	21	0.0770354	0.0390465	0.0485056	0.000504161	0.153567	1.08008	1.0005	1.16599	0.419546
		MR Egger		0.278673	0.153881	0.0859878	-0.0229335	0.580279	1.32137	0.977328	1.78654	0.427382
		Weighted median		0.0611922	0.057494	0.287182	-0.0514961	0.173881	1.0631	0.949807	1.18991	0.960605
		Weighted mode		0.0853073	0.077907	0.286533	-0.0673903	0.238005	1.08905	0.93483	1.26872	0.999098
		Simple mode		0.117018	0.099917	0.255303	-0.0788196	0.312855	1.12414	0.924207	1.36732	0.999384
OSA	Pheno824	Inverse variance weighted	22	0.0826928	0.0381006	0.0299782	0.00801557	0.15737	1.08621	1.00805	1.17043	0.378046
		MR Egger		0.204043	0.146964	0.180291	-0.0840067	0.492093	1.22635	0.919425	1.63574	0.67332
		Weighted median		0.124668	0.0549183	0.0232035	0.0170284	0.232308	1.13277	1.01717	1.26151	0.838462
		Weighted mode		0.127039	0.0752151	0.106012	-0.0203826	0.27446	1.13546	0.979824	1.31582	0.999098
		Simple mode		0.0927398	0.0991013	0.36001	-0.101499	0.286978	1.09718	0.903482	1.3324	0.999384
longsumstats	Pheno1022	Inverse variance weighted	8	-3.89087	1.75478	0.0266026	-7.33023	-0.451505	0.0204277	0.000655425	0.63667	0.355676
		MR Egger		-4.48013	5.6684	0.459401	-15.5902	6.62993	0.0113319	1.69538e-07	757.426	0.927577
		Weighted median		-1.40875	0.956004	0.140594	-3.28252	0.465015	0.244448	0.0375336	1.59204	0.9253
		Weighted mode		-1.19535	1.02207	0.280462	-3.19861	0.807901	0.302597	0.0408189	2.24319	0.999098
		Simple mode		-1.30991	1.0437	0.249731	-3.35557	0.735741	0.269843	0.0348895	2.08703	0.999384
longsumstats	Pheno1221	Inverse variance weighted	8	-1.63424	0.676159	0.0156515	-2.95951	-0.308965	0.195101	0.0518444	0.734206	0.298043
		MR Egger		-1.50036	2.02424	0.486561	-5.46788	2.46716	0.223051	0.00422019	11.7889	0.93024
		Weighted median		-1.34178	0.914216	0.14219	-3.13364	0.450084	0.26138	0.0435588	1.56844	0.9253
		Weighted mode		-1.47504	1.12047	0.22949	-3.67116	0.721088	0.22877	0.0254469	2.05667	0.999098
		Simple mode		-2.56382	1.21042	0.0719195	-4.93624	-0.191407	0.0770097	0.00718154	0.825796	0.999384
longsumstats	Pheno147	Inverse variance weighted	8	3.10852	1.51495	0.0401793	0.139224	6.07781	22.3878	1.14938	436.073	0.405376
		MR Egger		0.89803	4.80367	0.857864	-8.51717	10.3132	2.45476	0.000200005	30128.5	0.983976
		Weighted median		1.75943	1.04718	0.0929259	-0.293041	3.8119	5.80911	0.745992	45.2361	0.9253
		Weighted mode		1.35923	1.19748	0.293708	-0.987819	3.70629	3.89321	0.372388	40.7023	0.999098
		Simple mode		1.46336	1.24854	0.279517	-0.983788	3.91051	4.32045	0.373892	49.9243	0.999384
longsumstats	Pheno624	Inverse variance weighted	8	4.09713	1.99989	0.0404938	0.177343	8.01691	60.1673	1.19404	3031.81	0.405376
		MR Egger		1.68521	6.38238	0.800584	-10.8243	14.1947	5.39356	1.99105e-05	1.46106e+06	0.973994
		Weighted median		0.900388	1.0486	0.390529	-1.15487	2.95564	2.46056	0.3151	19.214	0.964007
		Weighted mode		0.587306	1.00134	0.575942	-1.37531	2.54992	1.79914	0.252761	12.8061	0.999098
		Simple mode		0.674978	1.16023	0.578972	-1.59907	2.94903	1.96399	0.202084	19.0874	0.999384
longsumstats	Pheno681	Inverse variance weighted	8	-4.71039	1.75156	0.00716103	-8.14344	-1.27734	0.00900126	0.000290636	0.278777	0.236615
		MR Egger		-2.19235	5.55853	0.706914	-13.0871	8.70236	0.111654	2.07186e-06	6017.12	0.965664
		Weighted median		-2.27936	1.04016	0.0284264	-4.31807	-0.240642	0.10235	0.0133256	0.786123	0.900147
		Weighted mode		-1.76999	1.14898	0.167341	-4.022	0.48202	0.170335	0.0179171	1.61934	0.999098
		Simple mode		-2.51105	1.28656	0.0919291	-5.0327	0.0106031	0.081183	0.00652116	1.01066	0.999384
longsumstats	Pheno683	Inverse variance weighted	8	4.08144	1.8901	0.0308205	0.376853	7.78604	59.231	1.45769	2406.76	0.378046
		MR Egger		7.36556	5.94448	0.261593	-4.28561	19.0167	1580.6	0.0137652	1.81493e+08	0.78798
		Weighted median		1.74575	1.02924	0.089856	-0.271557	3.76306	5.73021	0.762192	43.0801	0.9253
		Weighted mode		1.56287	1.21326	0.238635	-0.815124	3.94087	4.77251	0.442584	51.4634	0.999098
		Simple mode		1.47325	1.36307	0.315597	-1.19837	4.14488	4.3634	0.301685	63.1099	0.999384
longsumstats	Pheno824	Inverse variance weighted	8	-1.8395	0.689586	0.0076409	-3.19108	-0.487909	0.158897	0.0411273	0.613909	0.236615
		MR Egger		-0.144947	2.10557	0.947354	-4.27186	3.98197	0.865068	0.0139558	53.6223	0.990314
		Weighted median		-1.01547	0.881732	0.249454	-2.74366	0.712724	0.362232	0.0643342	2.03954	0.93069
		Weighted mode		-0.96084	1.21969	0.456669	-3.35143	1.42975	0.382571	0.0350344	4.17763	0.999098
		Simple mode		-0.96084	1.41009	0.517518	-3.72462	1.80294	0.382571	0.0241223	6.06745	0.999384
longsumstats	Pheno59	Inverse variance weighted	8	-2.3489	0.987121	0.0173339	-4.28366	-0.414144	0.095474	0.0137921	0.660906	0.303944
		MR Egger		-1.60058	3.17605	0.632259	-7.82565	4.62448	0.201779	0.00039936	101.95	0.951843
		Weighted median		-1.40563	0.792999	0.0763032	-2.95991	0.148647	0.245212	0.0518237	1.16026	0.9253
		Weighted mode		-0.876747	0.890363	0.357572	-2.62186	0.868365	0.416134	0.0726676	2.38301	0.999098
		Simple mode		-1.35026	1.09109	0.255788	-3.48879	0.788281	0.259174	0.0305377	2.19961	0.999384
longsumstats	Pheno67	Inverse variance weighted	8	1.34455	0.683879	0.0492914	0.0041461	2.68495	3.83645	1.00415	14.6575	0.419546
		MR Egger		0.169692	2.15218	0.939719	-4.04858	4.38796	1.18494	0.0174472	80.4761	0.98907
		Weighted median		1.48481	0.848014	0.0799593	-0.177301	3.14691	4.41411	0.837528	23.2641	0.9253
		Weighted mode		1.40973	1.1433	0.257362	-0.831142	3.65059	4.09483	0.435551	38.4975	0.999098
		Simple mode		-0.357419	1.33446	0.796544	-2.97296	2.25812	0.699479	0.0511519	9.56506	0.999384
longsumstats	Pheno74	Inverse variance weighted	8	-1.40902	0.693476	0.0421722	-2.76823	-0.0498034	0.244383	0.062773	0.951416	0.405642
		MR Egger		1.02175	1.9787	0.624066	-2.8565	4.9	2.77804	0.0574694	134.289	0.948214
		Weighted median		-1.20148	0.867581	0.166094	-2.90194	0.498978	0.300749	0.0549167	1.64704	0.9253
		Weighted mode		-1.50975	1.24966	0.266223	-3.95909	0.939582	0.220965	0.0190805	2.55891	0.999098
		Simple mode		-1.39643	1.27205	0.308621	-3.88964	1.09679	0.247479	0.0204526	2.99453	0.999384
shortsumstats	Pheno1359	Inverse variance weighted	24	0.599417	0.284697	0.035252	0.0414098	1.15742	1.82106	1.04228	3.18173	0.389425
		MR Egger		0.137335	1.3662	0.920839	-2.54042	2.81509	1.14721	0.0788334	16.6947	0.983976
		Weighted median		0.412474	0.400906	0.303549	-0.373302	1.19825	1.51055	0.688457	3.31431	0.960605
		Weighted mode		0.334888	0.695067	0.634496	-1.02744	1.69722	1.39778	0.357921	5.45875	0.999098
		Simple mode		0.282665	0.806923	0.729302	-1.2989	1.86423	1.32666	0.27283	6.45099	0.999384
shortsumstats	Pheno147	Inverse variance weighted	24	-0.886231	0.443425	0.0456514	-1.75534	-0.0171171	0.412207	0.172848	0.983029	0.415907
		MR Egger		-6.19362	1.79226	0.00225052	-9.70645	-2.68078	0.00204243	6.08894e-05	0.0685096	0.0303934
		Weighted median		-0.533958	0.413053	0.196112	-1.34354	0.275627	0.58628	0.26092	1.31736	0.9253
		Weighted mode		-0.670743	0.777611	0.39728	-2.19486	0.853375	0.511328	0.111374	2.34756	0.999098
		Simple mode		-0.670743	0.755629	0.383912	-2.15178	0.81029	0.511328	0.116277	2.24856	0.999384
shortsumstats	Pheno303	Inverse variance weighted	24	1.30465	0.477407	0.00628027	0.368929	2.24036	3.68639	1.44619	9.39676	0.226939
		MR Egger		6.76568	1.96371	0.00230724	2.9168	10.6146	867.557	18.4821	40723.5	0.0308478
		Weighted median		1.3092	0.374535	0.000473121	0.57511	2.04329	3.70321	1.77733	7.71595	0.442463
		Weighted mode		1.53683	0.626831	0.0222305	0.308243	2.76542	4.64984	1.36103	15.8857	0.999098
		Simple mode		1.44968	0.634207	0.0318065	0.206633	2.69272	4.26174	1.22953	14.7718	0.999384
shortsumstats	Pheno460	Inverse variance weighted	24	1.1982	0.402364	0.00290239	0.409563	1.98683	3.31414	1.50616	7.29239	0.143722
		MR Egger		5.28211	1.71863	0.00555952	1.91359	8.65063	196.784	6.77735	5713.75	0.0576207
		Weighted median		0.976608	0.382908	0.0107567	0.226109	1.72711	2.65544	1.25371	5.62436	0.713682
		Weighted mode		1.04661	0.630529	0.110511	-0.189229	2.28245	2.84798	0.827597	9.80063	0.999098
		Simple mode		1.11687	0.709006	0.128851	-0.272778	2.50653	3.05529	0.761262	12.2623	0.999384
shortsumstats	Pheno55	Inverse variance weighted	24	1.21539	0.612936	0.0473794	0.0140317	2.41674	3.37159	1.01413	11.2093	0.416752
		MR Egger		6.80093	2.6858	0.0189817	1.53677	12.0651	898.683	4.64953	173701	0.148412
		Weighted median		0.347849	0.413962	0.400746	-0.463518	1.15921	1.41602	0.629067	3.18743	0.964007
		Weighted mode		0.162007	0.710402	0.821623	-1.23038	1.55439	1.17587	0.292181	4.73222	0.999098
		Simple mode		0.0594092	0.781675	0.940074	-1.47267	1.59149	1.06121	0.229311	4.91107	0.999384
shortsumstats	Pheno58	Inverse variance weighted	24	-0.996464	0.436155	0.022333	-1.85133	-0.1416	0.369183	0.157029	0.867968	0.333198
		MR Egger		-3.87892	2.0023	0.0656612	-7.80343	0.0455806	0.020673	0.000408332	1.04664	0.359791
		Weighted median		-0.526363	0.357368	0.140781	-1.22681	0.174078	0.590749	0.293228	1.19015	0.9253
		Weighted mode		-0.429959	0.661324	0.522037	-1.72615	0.866235	0.650536	0.177968	2.37794	0.999098
		Simple mode		-0.429959	0.666327	0.525139	-1.73596	0.876041	0.650536	0.176231	2.40137	0.999384
shortsumstats	Pheno66	Inverse variance weighted	24	1.10543	0.557375	0.0473369	0.0129722	2.19788	3.02051	1.01306	9.00592	0.416752
		MR Egger		6.8145	2.37512	0.00891452	2.15926	11.4697	910.964	8.66472	95774.1	0.0813873
		Weighted median		0.412658	0.38718	0.286513	-0.346216	1.17153	1.51083	0.70736	3.22693	0.960605
		Weighted mode		0.643294	0.659551	0.339533	-0.649425	1.93601	1.90274	0.522346	6.93107	0.999098
		Simple mode		0.673077	0.734548	0.369011	-0.766638	2.11279	1.96026	0.464572	8.2713	0.999384
shortsumstats	Pheno789	Inverse variance weighted	24	-0.974248	0.319702	0.00230856	-1.60086	-0.347633	0.377476	0.201722	0.706358	0.140298
		MR Egger		-3.02813	1.47159	0.0516586	-5.91246	-0.143808	0.0484059	0.00270553	0.866054	0.312991
		Weighted median		-1.04602	0.398408	0.00865197	-1.8269	-0.265144	0.351332	0.160911	0.767095	0.713682
		Weighted mode		-1.37737	0.930585	0.152413	-3.20131	0.446579	0.252242	0.0407087	1.56296	0.999098
		Simple mode		-1.37737	0.887439	0.134298	-3.11675	0.362013	0.252242	0.0443009	1.43622	0.999384
shortsumstats	Pheno801	Inverse variance weighted	24	0.910631	0.442477	0.0395871	0.0433765	1.77788	2.48589	1.04433	5.91733	0.405376
		MR Egger		4.67083	1.96461	0.0265489	0.820184	8.52147	106.786	2.27092	5021.44	0.192912
		Weighted median		0.691873	0.404785	0.0874068	-0.101504	1.48525	1.99745	0.903477	4.41607	0.9253
		Weighted mode		0.117894	0.718288	0.871061	-1.28995	1.52574	1.12512	0.275284	4.59854	0.999098
		Simple mode		0.0903928	0.803509	0.911405	-1.48449	1.66527	1.0946	0.226619	5.2871	0.999384
shortsumstats	Pheno908	Inverse variance weighted	24	-0.922174	0.44606	0.0386989	-1.79645	-0.0478952	0.397654	0.165886	0.953234	0.405376
		MR Egger		-6.45041	1.77501	0.00146614	-9.92942	-2.97139	0.00157988	4.87199e-05	0.051232	0.0217803
		Weighted median		-0.322657	0.379747	0.395512	-1.06696	0.421646	0.724222	0.344053	1.52447	0.964007
		Weighted mode		-0.527778	0.661234	0.432936	-1.8238	0.768241	0.589914	0.161412	2.15597	0.999098
		Simple mode		-0.708	0.713533	0.331402	-2.10652	0.690524	0.492628	0.12166	1.99476	0.999384
shortsumstats	Pheno10	Inverse variance weighted	24	1.20641	0.60617	0.0465675	0.0183142	2.3945	3.34146	1.01848	10.9627	0.416752
		MR Egger		9.70659	2.25121	0.000281762	5.29422	14.119	16425.5	199.182	1.35453e+06	0.00638501
		Weighted median		0.439505	0.422344	0.298046	-0.388289	1.2673	1.55194	0.678216	3.55125	0.960605
		Weighted mode		0.561253	0.80702	0.493732	-1.02051	2.14301	1.75287	0.360412	8.52509	0.999098
		Simple mode		0.741731	0.8509	0.39238	-0.926033	2.40949	2.09957	0.396122	11.1283	0.999384
shortsumstats	Pheno12	Inverse variance weighted	24	1.92556	0.796201	0.0155873	0.365008	3.48612	6.85901	1.44053	32.6589	0.298043
		MR Egger		12.953	2.98168	0.000260276	7.10887	18.7971	422090	1222.77	1.45702e+08	0.00610507
		Weighted median		0.907701	0.405492	0.0251874	0.112936	1.70247	2.47862	1.11956	5.48747	0.878925
		Weighted mode		0.806403	0.663315	0.236424	-0.493694	2.1065	2.23984	0.610367	8.21943	0.999098
		Simple mode		0.846615	0.689579	0.231967	-0.504961	2.19819	2.33174	0.603529	9.0087	0.999384
shortsumstats	Pheno14	Inverse variance weighted	24	1.00213	0.334747	0.00275607	0.346031	1.65824	2.72409	1.41345	5.25005	0.143722
		MR Egger		6.13111	1.20161	4.11288e-05	3.77595	8.48627	459.946	43.6388	4847.76	0.00160653
		Weighted median		0.623217	0.393788	0.113508	-0.148608	1.39504	1.86492	0.861907	4.03514	0.9253
		Weighted mode		0.134281	0.770701	0.863208	-1.37629	1.64485	1.14371	0.252513	5.18026	0.999098
		Simple mode		0.0944139	0.791334	0.906066	-1.4566	1.64543	1.09901	0.233027	5.18323	0.999384
shortsumstats	Pheno15	Inverse variance weighted	24	1.17845	0.552462	0.0329175	0.0956246	2.26127	3.24933	1.10035	9.5953	0.383756
		MR Egger		8.44987	2.13337	0.000663569	4.26847	12.6313	4674.49	71.4126	305980	0.0123846
		Weighted median		0.584534	0.394383	0.138302	-0.188458	1.35753	1.79415	0.828235	3.88656	0.9253
		Weighted mode		0.328947	0.728949	0.656027	-1.09979	1.75769	1.3895	0.33294	5.79901	0.999098
		Simple mode		0.531184	0.802753	0.514737	-1.04221	2.10458	1.70095	0.352674	8.20366	0.999384
shortsumstats	Pheno16	Inverse variance weighted	24	0.68039	0.260195	0.00892458	0.170409	1.19037	1.97465	1.18579	3.2883	0.236615
		MR Egger		3.39851	1.1852	0.00894834	1.07552	5.7215	29.9195	2.93152	305.363	0.0813873
		Weighted median		0.766116	0.372729	0.0398379	0.035568	1.49666	2.1514	1.03621	4.46677	0.900147
		Weighted mode		1.47917	0.752094	0.0613933	0.00506354	2.95327	4.3893	1.00508	19.1686	0.999098
		Simple mode		1.63661	0.843864	0.0648123	-0.0173659	3.29058	5.13771	0.982784	26.8584	0.999384
shortsumstats	Pheno17	Inverse variance weighted	24	0.882103	0.416518	0.0341917	0.0657281	1.69848	2.41597	1.06794	5.46562	0.389425
		MR Egger		7.53701	1.3816	1.76255e-05	4.82907	10.2449	1876.21	125.095	28139.9	0.000841619
		Weighted median		0.0909953	0.392608	0.816716	-0.678517	0.860507	1.09526	0.507369	2.36436	0.971772
		Weighted mode		-0.376896	0.600475	0.536407	-1.55383	0.800035	0.685988	0.211438	2.22562	0.999098
		Simple mode		-0.337867	0.631779	0.59793	-1.57615	0.90042	0.71329	0.206769	2.46064	0.999384
shortsumstats	Pheno18	Inverse variance weighted	24	1.01294	0.403868	0.0121386	0.221355	1.80452	2.75368	1.24777	6.07705	0.270198
		MR Egger		7.01982	1.435	6.8477e-05	4.20722	9.83242	1118.59	67.1697	18628	0.00234753
		Weighted median		0.414476	0.403808	0.304694	-0.376988	1.20594	1.51358	0.685925	3.3399	0.960605
		Weighted mode		-0.130064	0.765902	0.866638	-1.63123	1.3711	0.878039	0.195688	3.93969	0.999098
		Simple mode		-0.174028	0.792339	0.82809	-1.72701	1.37896	0.840273	0.177815	3.97076	0.999384
shortsumstats	Pheno2	Inverse variance weighted	24	0.862235	0.404765	0.0331539	0.0688967	1.65557	2.36845	1.07133	5.23608	0.383756
		MR Egger		5.33212	1.6859	0.00451021	2.02776	8.63648	206.876	7.59708	5633.44	0.0501342
		Weighted median		1.26857	0.434566	0.00350962	0.416823	2.12032	3.55577	1.51713	8.33381	0.713682
		Weighted mode		2.26882	1.39092	0.116474	-0.457381	4.99503	9.66801	0.632939	147.677	0.999098
		Simple mode		2.15176	1.27761	0.105665	-0.352348	4.65587	8.59999	0.703036	105.201	0.999384
shortsumstats	Pheno21	Inverse variance weighted	24	0.53738	0.272263	0.0484096	0.00374492	1.07102	1.71152	1.00375	2.91834	0.419546
		MR Egger		3.76459	1.22437	0.00554285	1.36483	6.16434	43.1458	3.91505	475.489	0.0576207
		Weighted median		0.408936	0.378392	0.279822	-0.332713	1.15059	1.50522	0.716976	3.16004	0.959286
		Weighted mode		0.412384	0.629802	0.519102	-0.822028	1.6468	1.51041	0.439539	5.19033	0.999098
		Simple mode		0.308428	0.674969	0.651992	-1.01451	1.63137	1.36128	0.36258	5.11086	0.999384
shortsumstats	Pheno22	Inverse variance weighted	24	0.705428	0.335231	0.035352	0.0483748	1.36248	2.02471	1.04956	3.90587	0.389425
		MR Egger		3.02995	1.53132	0.060509	0.0285616	6.03133	20.6961	1.02897	416.269	0.339816
		Weighted median		1.04743	0.39105	0.00739524	0.28097	1.81389	2.85031	1.32441	6.13424	0.713682
		Weighted mode		1.30556	0.77162	0.104158	-0.20682	2.81793	3.68974	0.813166	16.7422	0.999098
		Simple mode		1.19632	0.79604	0.146486	-0.363914	2.75656	3.30793	0.694951	15.7456	0.999384
shortsumstats	Pheno24	Inverse variance weighted	24	0.828313	0.393937	0.0354963	0.0561956	1.60043	2.28945	1.0578	4.95516	0.389425
		MR Egger		5.59004	1.58551	0.00190294	2.48245	8.69763	267.746	11.9705	5988.72	0.0261181
		Weighted median		0.497685	0.400917	0.214471	-0.288113	1.28348	1.64491	0.749677	3.60919	0.9253
		Weighted mode		0.0200394	0.88668	0.982164	-1.71785	1.75793	1.02024	0.179451	5.80043	0.999098
		Simple mode		0.046755	0.797147	0.953735	-1.51565	1.60916	1.04787	0.219665	4.99862	0.999384
shortsumstats	Pheno25	Inverse variance weighted	24	0.842113	0.35212	0.0167772	0.151959	1.53227	2.32127	1.16411	4.62866	0.303123
		MR Egger		4.52408	1.49176	0.00611246	1.60023	7.44793	92.2113	4.95418	1716.31	0.0628643
		Weighted median		1.02006	0.386711	0.00834481	0.262109	1.77801	2.77337	1.29967	5.91809	0.713682
		Weighted mode		1.62292	0.874035	0.0761922	-0.0901918	3.33603	5.06785	0.913756	28.1072	0.999098
		Simple mode		1.44381	0.889871	0.118326	-0.300334	3.18796	4.23683	0.740571	24.239	0.999384
shortsumstats	Pheno3	Inverse variance weighted	24	0.704601	0.30516	0.0209462	0.106487	1.30272	2.02304	1.11236	3.67927	0.332304
		MR Egger		2.25854	1.42869	0.128183	-0.541685	5.05877	9.56913	0.581767	157.397	0.551065
		Weighted median		0.424868	0.381348	0.265226	-0.322573	1.17231	1.52939	0.724283	3.22944	0.93624
		Weighted mode		-0.21653	0.732785	0.770271	-1.65279	1.21973	0.805308	0.191515	3.38627	0.999098
		Simple mode		-0.272983	0.896826	0.763569	-2.03076	1.4848	0.761105	0.131235	4.41407	0.999384
shortsumstats	Pheno36	Inverse variance weighted	24	0.873745	0.324568	0.00710204	0.237591	1.5099	2.39587	1.26819	4.52628	0.236615
		MR Egger		5.6818	1.15699	6.53929e-05	3.4141	7.9495	293.478	30.3897	2834.16	0.0023008
		Weighted median		0.473714	0.354625	0.181609	-0.221351	1.16878	1.60595	0.801435	3.21806	0.9253
		Weighted mode		0.579249	0.6797	0.402883	-0.752962	1.91146	1.7847	0.470969	6.76296	0.999098
		Simple mode		0.579249	0.647086	0.379972	-0.68904	1.84754	1.7847	0.502058	6.34418	0.999384
shortsumstats	Pheno38	Inverse variance weighted	24	0.555185	0.282381	0.0492892	0.0017172	1.10865	1.74226	1.00172	3.03027	0.419546
		MR Egger		2.38514	1.29884	0.0798544	-0.160579	4.93086	10.8606	0.851651	138.498	0.407501
		Weighted median		0.527377	0.3514	0.13341	-0.161367	1.21612	1.69448	0.850979	3.37408	0.9253
		Weighted mode		0.407825	0.783015	0.607457	-1.12688	1.94253	1.50354	0.324041	6.97641	0.999098
		Simple mode		0.52922	0.771429	0.499555	-0.982781	2.04122	1.69761	0.374269	7.7	0.999384
shortsumstats	Pheno39	Inverse variance weighted	24	1.03486	0.30704	0.000750527	0.433057	1.63665	2.8147	1.54196	5.13795	0.116311
		MR Egger		3.89997	1.33866	0.00805491	1.27619	6.52375	49.4011	3.58297	681.13	0.0780393
		Weighted median		0.913327	0.375319	0.0149548	0.177703	1.64895	2.4926	1.19447	5.20152	0.781923
		Weighted mode		0.841599	0.733081	0.262757	-0.595241	2.27844	2.32007	0.55143	9.76143	0.999098
		Simple mode		0.763809	0.792628	0.345249	-0.789742	2.31736	2.14644	0.453962	10.1488	0.999384
shortsumstats	Pheno4	Inverse variance weighted	24	0.903984	0.396171	0.0225008	0.12749	1.68048	2.46942	1.13597	5.36812	0.333198
		MR Egger		4.99876	1.68404	0.0070962	1.69805	8.29947	148.229	5.46329	4021.75	0.0707625
		Weighted median		1.0213	0.444037	0.0214469	0.150983	1.89161	2.77679	1.16298	6.63002	0.838462
		Weighted mode		1.20653	1.0087	0.243835	-0.770526	3.18359	3.34187	0.462769	24.1332	0.999098
		Simple mode		1.29793	1.0067	0.21011	-0.675193	3.27106	3.66173	0.509058	26.3393	0.999384
shortsumstats	Pheno43	Inverse variance weighted	24	0.615641	0.299949	0.0401226	0.0277406	1.20354	1.85084	1.02813	3.33189	0.405376
		MR Egger		3.46209	1.30276	0.0143834	0.908686	6.01549	31.8835	2.48106	409.727	0.119444
		Weighted median		0.53751	0.368129	0.144259	-0.184022	1.25904	1.71174	0.831917	3.52205	0.9253
		Weighted mode		0.568618	0.619033	0.367859	-0.644686	1.78192	1.76583	0.524827	5.94127	0.999098
		Simple mode		0.568618	0.72329	0.439801	-0.84903	1.98627	1.76583	0.42783	7.28827	0.999384
shortsumstats	Pheno46	Inverse variance weighted	24	0.883876	0.316856	0.00527864	0.262838	1.50491	2.42026	1.30062	4.50376	0.201644
		MR Egger		4.20452	1.3415	0.00482313	1.57519	6.83386	66.9888	4.83164	928.773	0.0528568
		Weighted median		0.451	0.379118	0.234202	-0.292071	1.19407	1.56988	0.746715	3.30049	0.9253
		Weighted mode		0.169066	0.751814	0.82406	-1.30449	1.64262	1.1842	0.271311	5.16871	0.999098
		Simple mode		0.169066	0.857895	0.845503	-1.51241	1.85054	1.1842	0.220379	6.36326	0.999384
shortsumstats	Pheno48	Inverse variance weighted	24	0.811511	0.386027	0.0355346	0.054898	1.56812	2.25131	1.05643	4.79764	0.389425
		MR Egger		6.29646	1.42069	0.000210026	3.5119	9.08101	542.647	33.512	8786.86	0.00510555
		Weighted median		0.78434	0.412	0.0569443	-0.0231798	1.59186	2.19096	0.977087	4.91288	0.9253
		Weighted mode		0.681964	0.714777	0.349957	-0.718998	2.08293	1.97776	0.48724	8.02793	0.999098
		Simple mode		0.681964	0.708185	0.345576	-0.706079	2.07001	1.97776	0.493576	7.92488	0.999384
shortsumstats	Pheno49	Inverse variance weighted	24	0.59462	0.257889	0.0211263	0.0891574	1.10008	1.81234	1.09325	3.00441	0.332304
		MR Egger		0.559053	1.21365	0.649581	-1.81971	2.93782	1.74902	0.162073	18.8746	0.957223
		Weighted median		0.760826	0.368358	0.0388803	0.0388439	1.48281	2.14004	1.03961	4.4053	0.900147
		Weighted mode		1.119	0.680956	0.113928	-0.215675	2.45367	3.06179	0.805998	11.631	0.999098
		Simple mode		1.04671	0.686237	0.14082	-0.298311	2.39174	2.84827	0.742071	10.9325	0.999384
shortsumstats	Pheno5	Inverse variance weighted	24	0.661207	0.3199	0.0387416	0.0342038	1.28821	1.93713	1.0348	3.62629	0.405376
		MR Egger		4.44148	1.29979	0.00246864	1.89388	6.98907	84.9002	6.64512	1084.71	0.0320444
		Weighted median		0.486331	0.371741	0.190789	-0.242283	1.21494	1.62634	0.784834	3.3701	0.9253
		Weighted mode		0.551741	0.607536	0.373211	-0.63903	1.74251	1.73627	0.527804	5.71168	0.999098
		Simple mode		0.74692	0.683106	0.28553	-0.591967	2.08581	2.11049	0.553238	8.05109	0.999384
shortsumstats	Pheno51	Inverse variance weighted	24	1.30488	0.578184	0.0240171	0.171637	2.43812	3.68724	1.18725	11.4515	0.334488
		MR Egger		9.55703	2.12126	0.000175559	5.39936	13.7147	14143.8	221.266	904100	0.00469444
		Weighted median		0.578617	0.413969	0.162194	-0.232762	1.39	1.78357	0.792342	4.01483	0.9253
		Weighted mode		0.442006	0.662089	0.511037	-0.855688	1.7397	1.55583	0.424991	5.69563	0.999098
		Simple mode		0.50726	0.704466	0.47874	-0.873493	1.88801	1.66073	0.417491	6.60623	0.999384
shortsumstats	Pheno53	Inverse variance weighted	24	1.22749	0.49048	0.0123277	0.266146	2.18883	3.41264	1.30493	8.92474	0.270198
		MR Egger		7.74008	1.88437	0.000463992	4.04672	11.4334	2298.65	57.2096	92358.6	0.0091663
		Weighted median		1.05073	0.407042	0.00984051	0.25293	1.84854	2.85974	1.28779	6.35051	0.713682
		Weighted mode		1.08398	0.84165	0.210581	-0.565653	2.73361	2.95642	0.567989	15.3884	0.999098
		Simple mode		1.17519	0.791537	0.151202	-0.376222	2.7266	3.23876	0.68645	15.2809	0.999384
shortsumstats	Pheno55	Inverse variance weighted	24	0.677182	0.299073	0.0235574	0.0909995	1.26336	1.96832	1.09527	3.5373	0.33375
		MR Egger		3.34249	1.31636	0.0186916	0.762431	5.92255	28.2895	2.14348	373.363	0.147004
		Weighted median		0.388167	0.372666	0.2976	-0.342259	1.11859	1.47428	0.710164	3.06054	0.960605
		Weighted mode		0.035885	0.649202	0.956396	-1.23655	1.30832	1.03654	0.290384	3.69996	0.999098
		Simple mode		0.170794	0.694743	0.807989	-1.1909	1.53249	1.18625	0.303947	4.62969	0.999384
shortsumstats	Pheno56	Inverse variance weighted	24	0.900294	0.39676	0.0232616	0.122643	1.67794	2.46033	1.13048	5.35454	0.33375
		MR Egger		6.05872	1.54208	0.000717152	3.03624	9.08119	427.826	20.8268	8788.43	0.0129572
		Weighted median		0.622795	0.417629	0.135893	-0.195759	1.44135	1.86413	0.82221	4.22639	0.9253
		Weighted mode		0.470949	0.959573	0.628225	-1.40981	2.35171	1.60151	0.244189	10.5035	0.999098
		Simple mode		0.706989	1.01863	0.494598	-1.28953	2.70351	2.02788	0.275399	14.9321	0.999384
shortsumstats	Pheno58	Inverse variance weighted	24	0.636315	0.254209	0.0123107	0.138064	1.13456	1.8895	1.14805	3.10982	0.270198
		MR Egger		4.08961	1.18983	0.00235298	1.75755	6.42168	59.7168	5.7982	615.034	0.0311479
		Weighted median		0.666569	0.353218	0.0591426	-0.0257383	1.35888	1.94754	0.97459	3.89182	0.9253
		Weighted mode		1.42569	0.717241	0.0588721	0.0199008	2.83148	4.16074	1.0201	16.9706	0.999098
		Simple mode		1.28546	0.775443	0.110955	-0.234408	2.80533	3.61633	0.791039	16.5325	0.999384
shortsumstats	Pheno59	Inverse variance weighted	24	0.763231	0.34207	0.025667	0.0927741	1.43369	2.1452	1.09721	4.19414	0.346634
		MR Egger		5.11697	1.34433	0.000966088	2.48209	7.75185	166.83	11.9663	2325.87	0.0163501
		Weighted median		0.560148	0.335647	0.0951448	-0.0977196	1.21802	1.75093	0.906903	3.38047	0.9253
		Weighted mode		-0.0916501	0.672945	0.892854	-1.41062	1.22732	0.912424	0.243991	3.41208	0.999098
		Simple mode		-0.0107416	0.678384	0.987503	-1.34038	1.31889	0.989316	0.261747	3.73928	0.999384
shortsumstats	Pheno60	Inverse variance weighted	24	0.64468	0.26775	0.0160502	0.119891	1.16947	1.90538	1.12737	3.22028	0.298043
		MR Egger		2.14002	1.24636	0.100023	-0.302839	4.58288	8.49959	0.738718	97.7953	0.469231
		Weighted median		0.716551	0.362109	0.0478355	0.00681733	1.42628	2.04736	1.00684	4.1632	0.9253
		Weighted mode		1.23521	0.921527	0.193208	-0.570983	3.0414	3.4391	0.56497	20.9346	0.999098
		Simple mode		1.18708	0.824007	0.163167	-0.427972	2.80214	3.2775	0.651829	16.4798	0.999384
shortsumstats	Pheno61	Inverse variance weighted	24	0.540061	0.251216	0.0315719	0.047678	1.03244	1.71611	1.04883	2.80792	0.380285
		MR Egger		2.98192	1.182	0.0193769	0.66521	5.29863	19.7257	1.9449	200.063	0.150621
		Weighted median		0.330407	0.375273	0.378618	-0.405128	1.06594	1.39153	0.666892	2.90357	0.964007
		Weighted mode		-0.0536191	0.658438	0.935802	-1.34416	1.23692	0.947793	0.260759	3.44499	0.999098
		Simple mode		-0.328649	0.716664	0.650839	-1.73331	1.07601	0.719896	0.176699	2.93296	0.999384
shortsumstats	Pheno62	Inverse variance weighted	24	0.829325	0.354918	0.0194565	0.133686	1.52497	2.29177	1.14303	4.59498	0.323861
		MR Egger		4.63373	1.49228	0.00516288	1.70885	7.5586	102.897	5.52261	1917.17	0.0556675
		Weighted median		0.922015	0.391386	0.0184844	0.154899	1.68913	2.51435	1.16754	5.41478	0.799657
		Weighted mode		1.58487	0.760436	0.0484431	0.0944163	3.07532	4.87866	1.09902	21.6569	0.999098
		Simple mode		1.49257	0.737814	0.0548515	0.046457	2.93869	4.44852	1.04755	18.891	0.999384
shortsumstats	Pheno63	Inverse variance weighted	24	0.660843	0.265092	0.0126711	0.141263	1.18042	1.93642	1.15173	3.25575	0.273247
		MR Egger		2.31554	1.2234	0.0716285	-0.082329	4.71341	10.1304	0.920969	111.431	0.386158
		Weighted median		0.566126	0.358243	0.114042	-0.13603	1.26828	1.76143	0.872816	3.55474	0.9253
		Weighted mode		0.645653	0.665792	0.342259	-0.659299	1.9506	1.90723	0.517214	7.03294	0.999098
		Simple mode		0.811632	0.742682	0.285779	-0.644025	2.26729	2.25158	0.525174	9.65319	0.999384
shortsumstats	Pheno64	Inverse variance weighted	24	0.770778	0.245908	0.001722	0.288797	1.25276	2.16145	1.33482	3.49998	0.116311
		MR Egger		3.75472	1.11715	0.00282193	1.56511	5.94433	42.7223	4.7832	381.585	0.0355936
		Weighted median		0.876951	0.325322	0.00702529	0.23932	1.51458	2.40356	1.27039	4.54751	0.713682
		Weighted mode		0.928724	0.620364	0.147975	-0.28719	2.14464	2.53128	0.750369	8.53895	0.999098
		Simple mode		0.944932	0.650875	0.160066	-0.330782	2.22065	2.57264	0.718362	9.21328	0.999384
shortsumstats	Pheno65	Inverse variance weighted	24	0.646551	0.267099	0.015493	0.123038	1.17006	1.90895	1.13093	3.2222	0.298043
		MR Egger		3.84656	1.15605	0.00305709	1.58071	6.11242	46.8317	4.85839	451.428	0.0374984
		Weighted median		0.762449	0.357113	0.0327583	0.0625065	1.46239	2.14352	1.0645	4.31627	0.900147
		Weighted mode		0.912521	0.636866	0.16536	-0.335737	2.16078	2.49059	0.714811	8.6779	0.999098
		Simple mode		0.23813	0.684546	0.731105	-1.10358	1.57984	1.26887	0.331682	4.85418	0.999384
shortsumstats	Pheno66	Inverse variance weighted	23	0.653879	0.248832	0.00859404	0.166169	1.14159	1.92299	1.18077	3.13174	0.236615
		MR Egger		2.59677	1.17102	0.037224	0.301582	4.89196	13.4203	1.352	133.215	0.246379
		Weighted median		0.607361	0.373411	0.103839	-0.124525	1.33925	1.83558	0.882916	3.81617	0.9253
		Weighted mode		0.658264	0.654191	0.324776	-0.623951	1.94048	1.93144	0.535823	6.96208	0.999098
		Simple mode		0.859684	0.713065	0.240222	-0.537923	2.25729	2.36241	0.58396	9.55717	0.999384
shortsumstats	Pheno68	Inverse variance weighted	23	0.737277	0.24523	0.00264303	0.256626	1.21793	2.09024	1.29256	3.38018	0.143722
		MR Egger		2.08812	1.15169	0.0841377	-0.169192	4.34543	8.0697	0.844346	77.1249	0.422903
		Weighted median		0.868648	0.346041	0.0120648	0.190407	1.54689	2.38369	1.20974	4.69684	0.713682
		Weighted mode		0.696446	0.695763	0.327719	-0.667249	2.06014	2.00661	0.513118	7.84708	0.999098
		Simple mode		0.572734	0.683424	0.411023	-0.766777	1.91224	1.77311	0.464508	6.76827	0.999384
shortsumstats	Pheno70	Inverse variance weighted	24	0.769262	0.323043	0.0172518	0.136097	1.40243	2.15817	1.14579	4.06505	0.303944
		MR Egger		3.8849	1.39802	0.0109479	1.14479	6.62501	48.6621	3.14178	753.713	0.0950479
		Weighted median		0.464416	0.3549	0.190675	-0.231188	1.16002	1.59109	0.793591	3.19	0.9253
		Weighted mode		0.30025	0.572365	0.604896	-0.821585	1.42209	1.3502	0.439734	4.14576	0.999098
		Simple mode		0.381891	0.60001	0.530751	-0.794129	1.55791	1.46505	0.451975	4.74889	0.999384
shortsumstats	Pheno72	Inverse variance weighted	24	0.702986	0.267414	0.00856793	0.178854	1.22712	2.01977	1.19585	3.41138	0.236615
		MR Egger		4.34276	1.05194	0.000441021	2.28095	6.40456	76.9193	9.78598	604.598	0.00893401
		Weighted median		0.516454	0.344556	0.1339	-0.158876	1.19178	1.67607	0.853102	3.29295	0.9253
		Weighted mode		0.264913	0.71288	0.713585	-1.13233	1.66216	1.30332	0.322281	5.27067	0.999098
		Simple mode		0.210093	0.677009	0.759109	-1.11685	1.53703	1.23379	0.327311	4.65076	0.999384
shortsumstats	Pheno73	Inverse variance weighted	24	0.791757	0.303754	0.00914526	0.1964	1.38711	2.20727	1.21701	4.00328	0.236615
		MR Egger		5.14178	1.11159	0.000130915	2.96306	7.32051	171.02	19.357	1510.97	0.00372411
		Weighted median		0.698882	0.348806	0.0451083	0.0152228	1.38254	2.0115	1.01534	3.98502	0.900147
		Weighted mode		0.551346	0.70714	0.443526	-0.834647	1.93734	1.73559	0.434027	6.94026	0.999098
		Simple mode		0.415839	0.685932	0.550293	-0.928588	1.76027	1.51564	0.395111	5.81399	0.999384
shortsumstats	Pheno75	Inverse variance weighted	24	0.602157	0.264687	0.0229072	0.0833708	1.12094	1.82605	1.08694	3.06775	0.333198
		MR Egger		4.84877	1.09344	0.000208779	2.70562	6.99192	127.583	14.9636	1087.8	0.00510555
		Weighted median		0.308231	0.335411	0.358114	-0.349175	0.965636	1.36101	0.70527	2.62646	0.964007
		Weighted mode		0.175704	0.663875	0.793625	-1.12549	1.4769	1.19209	0.324493	4.37934	0.999098
		Simple mode		0.116941	0.679116	0.86479	-1.21413	1.44801	1.12405	0.29697	4.25463	0.999384
shortsumstats	Pheno9	Inverse variance weighted	24	0.995979	0.304257	0.00106233	0.399635	1.59232	2.70737	1.49128	4.91516	0.116311
		MR Egger		2.8897	1.40454	0.051692	0.136805	5.64259	17.9879	1.1466	282.193	0.312991
		Weighted median		1.07826	0.408066	0.0082329	0.27845	1.87807	2.93956	1.32108	6.54086	0.713682
		Weighted mode		1.79532	0.940489	0.0688266	-0.0480346	3.63868	6.02142	0.953101	38.0416	0.999098
		Simple mode		1.81397	0.929493	0.0632719	-0.00784008	3.63577	6.13473	0.992191	37.9311	0.999384
sleepdurationsumstats	Pheno101	Inverse variance weighted	65	0.336093	0.125983	0.00763592	0.0891657	0.58302	1.39947	1.09326	1.79144	0.236615
		MR Egger		2.31851	0.404737	3.0568e-07	1.52523	3.1118	10.1606	4.5962	22.4614	5.83848e-05
		Weighted median		0.1327	0.102535	0.195598	-0.0682684	0.333669	1.14191	0.93401	1.39608	0.9253
		Weighted mode		0.150637	0.202832	0.460398	-0.246913	0.548188	1.16258	0.781208	1.73012	0.999098
		Simple mode		0.184782	0.211583	0.385748	-0.22992	0.599484	1.20296	0.794597	1.82118	0.999384
sleepdurationsumstats	Pheno102	Inverse variance weighted	65	0.278523	0.0948663	0.00332527	0.0925848	0.464461	1.32118	1.09701	1.59116	0.153306
		MR Egger		1.7089	0.310038	7.03911e-07	1.10123	2.31658	5.52289	3.00785	10.1409	8.59735e-05
		Weighted median		0.135398	0.0974412	0.16467	-0.0555868	0.326383	1.14499	0.94593	1.38595	0.9253
		Weighted mode		0.128552	0.20305	0.52892	-0.269426	0.526531	1.13718	0.763818	1.69305	0.999098
		Simple mode		0.0775329	0.223159	0.729406	-0.359859	0.514925	1.08062	0.697775	1.67351	0.999384
sleepdurationsumstats	Pheno1020	Inverse variance weighted	65	-0.217437	0.100658	0.0307599	-0.414726	-0.0201481	0.804578	0.660521	0.980053	0.378046
		MR Egger		-1.49337	0.346002	5.71921e-05	-2.17153	-0.815202	0.224615	0.114003	0.44255	0.00206664
		Weighted median		-0.0376718	0.103675	0.716334	-0.240876	0.165532	0.963029	0.785939	1.18002	0.965171
		Weighted mode		0.0836636	0.243917	0.732723	-0.394414	0.561741	1.08726	0.674075	1.75372	0.999098
		Simple mode		0.173229	0.253461	0.496787	-0.323555	0.670012	1.18914	0.723572	1.95426	0.999384
sleepdurationsumstats	Pheno1022	Inverse variance weighted	65	-0.240738	0.0982074	0.0142333	-0.433224	-0.0482513	0.786048	0.648415	0.952894	0.298043
		MR Egger		-1.43652	0.340652	8.06722e-05	-2.1042	-0.768843	0.237753	0.121943	0.463549	0.00269647
		Weighted median		-0.17871	0.100951	0.0766839	-0.376574	0.0191545	0.836349	0.686208	1.01934	0.9253
		Weighted mode		-0.14666	0.242644	0.547697	-0.622243	0.328922	0.863587	0.536739	1.38947	0.999098
		Simple mode		-0.17346	0.238387	0.469488	-0.640698	0.293779	0.840751	0.526924	1.34149	0.999384
sleepdurationsumstats	Pheno103	Inverse variance weighted	65	0.438295	0.127162	0.000567369	0.189058	0.687532	1.55006	1.20811	1.9888	0.116311
		MR Egger		2.5622	0.398341	1.92986e-08	1.78145	3.34295	12.9643	5.93848	28.3025	1.29011e-05
		Weighted median		0.247134	0.0966054	0.0105222	0.0577873	0.43648	1.28035	1.05949	1.54725	0.713682
		Weighted mode		0.244316	0.206157	0.240363	-0.159753	0.648384	1.27675	0.852355	1.91245	0.999098
		Simple mode		0.27811	0.221235	0.213293	-0.155511	0.711732	1.32063	0.855978	2.03752	0.999384
sleepdurationsumstats	Pheno1273	Inverse variance weighted	65	0.173419	0.0852748	0.0419876	0.00627994	0.340557	1.18936	1.0063	1.40573	0.405642
		MR Egger		-0.405869	0.316621	0.204584	-1.02645	0.214709	0.666398	0.358278	1.2395	0.715406
		Weighted median		0.0517606	0.0993689	0.602441	-0.143002	0.246524	1.05312	0.866752	1.27957	0.965171
		Weighted mode		-0.00633374	0.196497	0.974386	-0.391468	0.3788	0.993686	0.676064	1.46053	0.999098
		Simple mode		0.0870569	0.251611	0.730479	-0.406102	0.580215	1.09096	0.666243	1.78642	0.999384
sleepdurationsumstats	Pheno1302	Inverse variance weighted	65	-0.216453	0.0729977	0.00302487	-0.359528	-0.0733772	0.805371	0.698006	0.92925	0.144438
		MR Egger		-0.389965	0.277739	0.165209	-0.934332	0.154403	0.677081	0.392848	1.16696	0.636218
		Weighted median		-0.165755	0.102776	0.106791	-0.367195	0.035685	0.847254	0.692674	1.03633	0.9253
		Weighted mode		-0.117878	0.182984	0.521747	-0.476526	0.24077	0.888804	0.620937	1.27223	0.999098
		Simple mode		-0.159929	0.225821	0.481387	-0.602538	0.282681	0.852205	0.54742	1.32668	0.999384
sleepdurationsumstats	Pheno132	Inverse variance weighted	65	-0.266564	0.102826	0.00953139	-0.468103	-0.0650253	0.766007	0.626189	0.937044	0.236615
		MR Egger		-1.44662	0.360788	0.000163677	-2.15376	-0.73947	0.235366	0.116047	0.477367	0.00446605
		Weighted median		-0.0592344	0.103425	0.56683	-0.261948	0.143479	0.942486	0.769551	1.15428	0.965171
		Weighted mode		0.19463	0.211979	0.361983	-0.220848	0.610108	1.21486	0.801839	1.84063	0.999098
		Simple mode		0.235662	0.249576	0.348593	-0.253506	0.724831	1.26575	0.776075	2.06438	0.999384
sleepdurationsumstats	Pheno1359	Inverse variance weighted	65	-0.268123	0.0759419	0.000414556	-0.41697	-0.119277	0.764813	0.659041	0.887562	0.116311
		MR Egger		-0.185349	0.289705	0.524632	-0.75317	0.382472	0.830815	0.470872	1.4659	0.93024
		Weighted median		-0.20181	0.103632	0.0514893	-0.404928	0.00130793	0.81725	0.667025	1.00131	0.9253
		Weighted mode		-0.180528	0.176772	0.310981	-0.527	0.165944	0.834829	0.590373	1.18051	0.999098
		Simple mode		-0.180528	0.225718	0.426788	-0.622935	0.261879	0.834829	0.536368	1.29937	0.999384
sleepdurationsumstats	Pheno146	Inverse variance weighted	64	0.322192	0.103147	0.00178641	0.120024	0.52436	1.38015	1.12752	1.68938	0.116311
		MR Egger		1.75147	0.344674	3.69183e-06	1.07591	2.42703	5.76306	2.93265	11.3252	0.000308498
		Weighted median		0.233794	0.10113	0.0207883	0.0355784	0.432009	1.26338	1.03622	1.54035	0.838462
		Weighted mode		0.193384	0.250235	0.442525	-0.297077	0.683846	1.21335	0.742987	1.98148	0.999098
		Simple mode		0.193384	0.237002	0.417597	-0.271139	0.657908	1.21335	0.76251	1.93075	0.999384
sleepdurationsumstats	Pheno147	Inverse variance weighted	65	0.31129	0.0981468	0.00151559	0.118923	0.503658	1.36519	1.12628	1.65476	0.116311
		MR Egger		1.63337	0.332498	6.71415e-06	0.981673	2.28507	5.1211	2.66892	9.82634	0.000498712
		Weighted median		0.343916	0.109613	0.0017037	0.129074	0.558758	1.41046	1.13777	1.7485	0.713682
		Weighted mode		0.4547	0.339814	0.185604	-0.211336	1.12073	1.5757	0.809502	3.06711	0.999098
		Simple mode		0.47952	0.323862	0.143612	-0.15525	1.11429	1.6153	0.856201	3.04741	0.999384
sleepdurationsumstats	Pheno1696	Inverse variance weighted	65	-0.444263	0.136052	0.00109315	-0.710925	-0.177601	0.641297	0.491189	0.837277	0.116311
		MR Egger		-2.6707	0.430307	4.71407e-08	-3.51411	-1.8273	0.0692034	0.0297744	0.160847	1.57568e-05
		Weighted median		-0.243158	0.103789	0.0191391	-0.446584	-0.0397314	0.784148	0.63981	0.961048	0.799657
		Weighted mode		-0.260785	0.204027	0.2058	-0.660678	0.139108	0.770447	0.516501	1.14925	0.999098
		Simple mode		-0.285585	0.232299	0.223429	-0.740892	0.169722	0.751575	0.476689	1.18498	0.999384
sleepdurationsumstats	Pheno303	Inverse variance weighted	65	-0.305897	0.0889192	0.000581352	-0.480178	-0.131615	0.736463	0.618673	0.876678	0.116311
		MR Egger		-1.4556	0.304293	1.07694e-05	-2.05201	-0.859186	0.23326	0.128476	0.423507	0.000707662
		Weighted median		-0.250865	0.0962915	0.00918017	-0.439597	-0.0621341	0.778127	0.644296	0.939757	0.713682
		Weighted mode		0.0231787	0.235139	0.921784	-0.437693	0.484051	1.02345	0.645524	1.62263	0.999098
		Simple mode		0.0477151	0.243064	0.844992	-0.42869	0.52412	1.04887	0.651362	1.68897	0.999384
sleepdurationsumstats	Pheno389	Inverse variance weighted	65	0.164101	0.082551	0.0468256	0.00230103	0.325901	1.17833	1.0023	1.38528	0.416752
		MR Egger		1.18659	0.285342	9.86625e-05	0.627317	1.74586	3.27588	1.87258	5.73081	0.00299799
		Weighted median		-0.00648989	0.101761	0.949149	-0.205941	0.192962	0.993531	0.813881	1.21284	0.990218
		Weighted mode		-0.173957	0.223298	0.43883	-0.611621	0.263707	0.840333	0.542471	1.30175	0.999098
		Simple mode		-0.190953	0.227898	0.405212	-0.637632	0.255727	0.826172	0.528542	1.2914	0.999384
sleepdurationsumstats	Pheno447	Inverse variance weighted	65	0.252311	0.0957172	0.00838893	0.064705	0.439917	1.287	1.06684	1.55258	0.236615
		MR Egger		1.54611	0.323799	1.11151e-05	0.911458	2.18075	4.69315	2.48795	8.85296	0.000707662
		Weighted median		0.150852	0.104121	0.147386	-0.0532238	0.354929	1.16283	0.948168	1.42608	0.9253
		Weighted mode		0.366487	0.248185	0.144669	-0.119956	0.85293	1.44266	0.886959	2.34651	0.999098
		Simple mode		0.383493	0.236489	0.109804	-0.0800259	0.847011	1.4674	0.923092	2.33266	0.999384
sleepdurationsumstats	Pheno460	Inverse variance weighted	65	-0.258441	0.0765627	0.00073667	-0.408504	-0.108379	0.772254	0.664644	0.897288	0.116311
		MR Egger		-1.25668	0.261488	9.92622e-06	-1.76919	-0.744163	0.284598	0.17047	0.475132	0.000698493
		Weighted median		-0.268235	0.0971667	0.00577007	-0.458682	-0.0777887	0.764728	0.632116	0.92516	0.713682
		Weighted mode		-0.365565	0.20677	0.0818312	-0.770835	0.039705	0.693805	0.462627	1.0405	0.999098
		Simple mode		-0.382779	0.237202	0.111507	-0.847694	0.0821362	0.681964	0.428402	1.0856	0.999384
sleepdurationsumstats	Pheno461	Inverse variance weighted	63	0.235948	0.0993076	0.0175046	0.0413053	0.430591	1.26611	1.04217	1.53817	0.303944
		MR Egger		1.30513	0.346238	0.000371462	0.626499	1.98375	3.68815	1.87105	7.26998	0.00776008
		Weighted median		0.150944	0.100077	0.131484	-0.0452071	0.347095	1.16293	0.955799	1.41495	0.9253
		Weighted mode		0.26709	0.231842	0.253729	-0.18732	0.721499	1.30616	0.829178	2.05752	0.999098
		Simple mode		0.313746	0.241828	0.199304	-0.160238	0.787729	1.36854	0.851941	2.1984	0.999384
sleepdurationsumstats	Pheno55	Inverse variance weighted	65	-0.247631	0.106119	0.0196206	-0.455624	-0.039638	0.780648	0.634052	0.961137	0.323861
		MR Egger		-1.91595	0.341489	4.81852e-07	-2.58527	-1.24664	0.147201	0.0753756	0.28747	7.15817e-05
		Weighted median		-0.112753	0.0970514	0.245323	-0.302974	0.0774679	0.893371	0.738619	1.08055	0.93069
		Weighted mode		-0.0625187	0.228208	0.785002	-0.509807	0.38477	0.939396	0.600611	1.46928	0.999098
		Simple mode		-0.0238202	0.228747	0.917389	-0.472164	0.424524	0.976461	0.623651	1.52886	0.999384
sleepdurationsumstats	Pheno58	Inverse variance weighted	65	0.207919	0.0894589	0.0201156	0.0325796	0.383259	1.23111	1.03312	1.46706	0.327982
		MR Egger		1.20947	0.315472	0.000293955	0.591149	1.8278	3.35172	1.80606	6.22019	0.00655029
		Weighted median		0.0334773	0.106243	0.752684	-0.174758	0.241713	1.03404	0.83966	1.27343	0.967633
		Weighted mode		-0.176959	0.2256	0.435702	-0.619135	0.265216	0.837814	0.53841	1.30371	0.999098
		Simple mode		-0.176959	0.223758	0.431952	-0.615525	0.261606	0.837814	0.540357	1.29902	0.999384
sleepdurationsumstats	Pheno599	Inverse variance weighted	65	-0.172754	0.080588	0.0320593	-0.330706	-0.0148017	0.841345	0.718416	0.985307	0.380918
		MR Egger		-0.50636	0.304536	0.101335	-1.10325	0.0905305	0.602685	0.331791	1.09475	0.473724
		Weighted median		-0.129905	0.103707	0.210344	-0.333171	0.07336	0.878179	0.716648	1.07612	0.9253
		Weighted mode		-0.091959	0.256049	0.720668	-0.593815	0.409898	0.912143	0.552216	1.50666	0.999098
		Simple mode		-0.0826391	0.270833	0.761258	-0.613472	0.448193	0.920683	0.541468	1.56548	0.999384
sleepdurationsumstats	Pheno624	Inverse variance weighted	65	0.289317	0.102568	0.00479135	0.0882841	0.490351	1.33552	1.0923	1.63289	0.188413
		MR Egger		1.6436	0.349079	1.41539e-05	0.959405	2.32779	5.17376	2.61014	10.2553	0.000750689
		Weighted median		0.156342	0.101741	0.124376	-0.0430709	0.355754	1.16923	0.957843	1.42726	0.9253
		Weighted mode		0.214715	0.241915	0.3781	-0.259439	0.688869	1.23951	0.771484	1.99146	0.999098
		Simple mode		0.202107	0.250638	0.423015	-0.289143	0.693357	1.22398	0.748905	2.00042	0.999384
sleepdurationsumstats	Pheno639	Inverse variance weighted	65	0.370089	0.118616	0.00180808	0.137603	0.602576	1.44786	1.14752	1.82682	0.116311
		MR Egger		2.07085	0.394561	1.91672e-06	1.29751	2.84419	7.93153	3.66016	17.1876	0.000183047
		Weighted median		0.114434	0.10067	0.255656	-0.0828799	0.311748	1.12124	0.920462	1.36581	0.931367
		Weighted mode		-0.0103785	0.232117	0.964476	-0.465328	0.444571	0.989675	0.627929	1.55982	0.999098
		Simple mode		0.000928861	0.252242	0.997073	-0.493466	0.495323	1.00093	0.610507	1.64103	0.999384
sleepdurationsumstats	Pheno65	Inverse variance weighted	65	-0.407983	0.122564	0.000872402	-0.648209	-0.167758	0.66499	0.522982	0.845558	0.116311
		MR Egger		-2.11217	0.411527	2.96387e-06	-2.91876	-1.30557	0.120975	0.0540006	0.271017	0.00026418
		Weighted median		-0.189272	0.0996339	0.0574758	-0.384555	0.00601042	0.827561	0.680754	1.00603	0.9253
		Weighted mode		0.0659463	0.239421	0.783865	-0.403319	0.535212	1.06817	0.668099	1.70781	0.999098
		Simple mode		0.0659463	0.252794	0.79503	-0.42953	0.561422	1.06817	0.650815	1.75316	0.999384
sleepdurationsumstats	Pheno66	Inverse variance weighted	65	-0.3193	0.100657	0.00151308	-0.516587	-0.122012	0.726658	0.596553	0.885137	0.116311
		MR Egger		-1.44778	0.354834	0.000128912	-2.14325	-0.752302	0.235093	0.117273	0.47128	0.00372411
		Weighted median		-0.258578	0.100088	0.0097803	-0.454751	-0.0624052	0.772149	0.634606	0.939502	0.713682
		Weighted mode		-0.284697	0.226777	0.213896	-0.729179	0.159786	0.752242	0.482305	1.17326	0.999098
		Simple mode		-0.294885	0.240423	0.224494	-0.766113	0.176344	0.744617	0.464816	1.19285	0.999384
sleepdurationsumstats	Pheno681	Inverse variance weighted	65	-0.300355	0.0963596	0.00182688	-0.48922	-0.11149	0.740555	0.613105	0.8945	0.116311
		MR Egger		-1.5488	0.329541	1.45983e-05	-2.1947	-0.902897	0.212503	0.111392	0.405394	0.000750689
		Weighted median		-0.259338	0.101616	0.0107062	-0.458505	-0.0601711	0.771562	0.632228	0.941603	0.713682
		Weighted mode		-0.335035	0.24121	0.169654	-0.807806	0.137736	0.715313	0.445835	1.14767	0.999098
		Simple mode		-0.365769	0.257574	0.160445	-0.870613	0.139076	0.693663	0.418695	1.14921	0.999384
sleepdurationsumstats	Pheno683	Inverse variance weighted	64	0.305118	0.105653	0.00387779	0.098039	0.512198	1.35679	1.10301	1.66896	0.167245
		MR Egger		1.44116	0.373644	0.000275634	0.708817	2.1735	4.22559	2.03159	8.78901	0.00635385
		Weighted median		0.221731	0.107128	0.0384722	0.0117613	0.431701	1.24824	1.01183	1.53988	0.900147
		Weighted mode		0.258518	0.267067	0.336751	-0.264933	0.781969	1.29501	0.767257	2.18577	0.999098
		Simple mode		0.310049	0.248787	0.21729	-0.177574	0.797672	1.36349	0.837299	2.22037	0.999384
sleepdurationsumstats	Pheno695	Inverse variance weighted	65	-0.255756	0.0899224	0.00445246	-0.432004	-0.0795084	0.774331	0.649207	0.92357	0.180392
		MR Egger		-1.35265	0.311976	5.33909e-05	-1.96412	-0.741174	0.258555	0.140279	0.476554	0.00198288
		Weighted median		-0.0666185	0.0980914	0.497045	-0.258878	0.125641	0.935552	0.771918	1.13387	0.965171
		Weighted mode		0.00828436	0.229868	0.971363	-0.442258	0.458826	1.00832	0.642584	1.58222	0.999098
		Simple mode		0.0371508	0.253237	0.883827	-0.459195	0.533496	1.03785	0.631792	1.70488	0.999384
sleepdurationsumstats	Pheno698	Inverse variance weighted	65	0.357774	0.119365	0.00272368	0.123819	0.591728	1.43014	1.13181	1.80711	0.143722
		MR Egger		2.19831	0.387073	3.69646e-07	1.43965	2.95698	9.0098	4.21922	19.2397	6.17771e-05
		Weighted median		0.158725	0.101598	0.118221	-0.040407	0.357858	1.17202	0.960398	1.43026	0.9253
		Weighted mode		-0.00868759	0.248046	0.97217	-0.494857	0.477482	0.99135	0.609658	1.61201	0.999098
		Simple mode		0.0967328	0.244484	0.693671	-0.382456	0.575922	1.10157	0.682184	1.77877	0.999384
sleepdurationsumstats	Pheno705	Inverse variance weighted	65	-0.252248	0.0990251	0.0108556	-0.446337	-0.0581588	0.777052	0.639968	0.9435	0.259177
		MR Egger		-1.37888	0.34823	0.000193553	-2.06141	-0.696349	0.251861	0.127274	0.498402	0.00497654
		Weighted median		-0.254581	0.0986298	0.0098465	-0.447895	-0.0612663	0.775242	0.638972	0.940573	0.713682
		Weighted mode		-0.337158	0.248989	0.180465	-0.825177	0.150861	0.713796	0.438158	1.16284	0.999098
		Simple mode		-0.371393	0.263762	0.163951	-0.888366	0.14558	0.689773	0.411327	1.15671	0.999384
sleepdurationsumstats	Pheno794	Inverse variance weighted	65	0.250687	0.0713549	0.000442684	0.110831	0.390542	1.28491	1.11721	1.47778	0.116311
		MR Egger		1.11725	0.247685	2.87893e-05	0.631784	1.60271	3.05643	1.88096	4.96647	0.00120285
		Weighted median		0.144644	0.0932673	0.120936	-0.0381598	0.327448	1.15563	0.962559	1.38742	0.9253
		Weighted mode		0.0932325	0.220812	0.674276	-0.33956	0.526025	1.09772	0.712084	1.69219	0.999098
		Simple mode		0.060757	0.214742	0.778143	-0.360137	0.481651	1.06264	0.697581	1.61874	0.999384
sleepdurationsumstats	Pheno801	Inverse variance weighted	65	-0.250869	0.0785507	0.00140449	-0.404829	-0.09691	0.778124	0.667091	0.907638	0.116311
		MR Egger		-1.09746	0.278735	0.000208587	-1.64379	-0.551145	0.333716	0.193247	0.57629	0.00510555
		Weighted median		-0.13738	0.10115	0.174407	-0.335634	0.0608744	0.871639	0.714885	1.06277	0.9253
		Weighted mode		-0.107669	0.222811	0.630581	-0.544378	0.32904	0.897925	0.580202	1.38963	0.999098
		Simple mode		-0.133943	0.244132	0.585155	-0.61244	0.344555	0.87464	0.542026	1.41136	0.999384
sleepdurationsumstats	Pheno882	Inverse variance weighted	65	0.194006	0.0940796	0.0391942	0.00960947	0.378402	1.2141	1.00966	1.45995	0.405376
		MR Egger		1.47734	0.317628	1.74079e-05	0.854787	2.09989	4.38127	2.35087	8.16527	0.000841619
		Weighted median		0.0647075	0.103906	0.533448	-0.138948	0.268363	1.06685	0.870273	1.30782	0.965171
		Weighted mode		-0.0717923	0.234883	0.760862	-0.532162	0.388578	0.930724	0.587334	1.47488	0.999098
		Simple mode		-0.110211	0.234082	0.63937	-0.569012	0.34859	0.895645	0.566085	1.41707	0.999384
sleepdurationsumstats	Pheno908	Inverse variance weighted	65	0.200837	0.093762	0.0321942	0.0170638	0.384611	1.22243	1.01721	1.46904	0.380918
		MR Egger		1.45846	0.317868	2.18273e-05	0.835435	2.08148	4.29932	2.30582	8.01632	0.00100631
		Weighted median		0.126893	0.0985769	0.198009	-0.066318	0.320103	1.1353	0.935833	1.37727	0.9253
		Weighted mode		0.0712835	0.251702	0.777933	-0.422053	0.56462	1.07389	0.655699	1.75878	0.999098
		Simple mode		0.0387947	0.241682	0.872977	-0.434902	0.512491	1.03956	0.647328	1.66944	0.999384
sleepdurationsumstats	Pheno932	Inverse variance weighted	65	0.147984	0.0722823	0.0406285	0.00631031	0.289657	1.15949	1.00633	1.33597	0.405376
		MR Egger		-0.0779476	0.274352	0.777254	-0.615677	0.459782	0.925013	0.540275	1.58373	0.971303
		Weighted median		0.113547	0.101551	0.263511	-0.0854928	0.312588	1.12025	0.91806	1.36696	0.936191
		Weighted mode		0.16384	0.160483	0.311137	-0.150707	0.478386	1.17803	0.8601	1.61347	0.999098
		Simple mode		0.279185	0.224768	0.218731	-0.16136	0.719729	1.32205	0.850986	2.05388	0.999384
sleepdurationsumstats	Pheno10	Inverse variance weighted	65	-0.291377	0.104944	0.00549475	-0.497066	-0.0856867	0.747234	0.608313	0.917882	0.204069
		MR Egger		-2.05688	0.327566	3.53688e-08	-2.69891	-1.41485	0.127853	0.0672791	0.242963	1.57568e-05
		Weighted median		-0.0747644	0.103499	0.470068	-0.277622	0.128093	0.927962	0.757583	1.13666	0.965171
		Weighted mode		0.0120377	0.224294	0.957366	-0.427579	0.451654	1.01211	0.652086	1.57091	0.999098
		Simple mode		0.0322883	0.240254	0.893514	-0.43861	0.503187	1.03282	0.644932	1.65398	0.999384
sleepdurationsumstats	Pheno12	Inverse variance weighted	65	-0.458675	0.134673	0.00065964	-0.722635	-0.194715	0.632121	0.485472	0.82307	0.116311
		MR Egger		-2.83875	0.409437	2.61147e-09	-3.64125	-2.03625	0.0584988	0.0262197	0.130517	3.49153e-06
		Weighted median		-0.298641	0.104102	0.0041211	-0.50268	-0.0946014	0.741826	0.604907	0.909735	0.713682
		Weighted mode		-0.328179	0.252183	0.197804	-0.822458	0.166101	0.720234	0.43935	1.18069	0.999098
		Simple mode		-0.352465	0.284376	0.21971	-0.909841	0.204911	0.702953	0.402588	1.22742	0.999384
sleepdurationsumstats	Pheno15	Inverse variance weighted	65	-0.274703	0.109656	0.0122401	-0.489628	-0.0597783	0.759797	0.612854	0.941973	0.270198
		MR Egger		-1.93125	0.35831	1.12168e-06	-2.63353	-1.22896	0.144967	0.0718242	0.292597	0.00011536
		Weighted median		-0.23623	0.103626	0.0226296	-0.439338	-0.0331221	0.789599	0.644463	0.96742	0.838462
		Weighted mode		-0.299965	0.22277	0.182883	-0.736594	0.136664	0.740844	0.478742	1.14644	0.999098
		Simple mode		-0.331692	0.265761	0.216548	-0.852585	0.1892	0.717708	0.426312	1.20828	0.999384
sleepdurationsumstats	Pheno18	Inverse variance weighted	65	-0.227534	0.0865733	0.00858313	-0.397218	-0.0578506	0.796495	0.672188	0.943791	0.236615
		MR Egger		-1.34372	0.29658	2.68136e-05	-1.92502	-0.762422	0.260873	0.145873	0.466535	0.00118444
		Weighted median		-0.183267	0.100893	0.0693028	-0.381017	0.0144842	0.832546	0.683166	1.01459	0.9253
		Weighted mode		0.0550931	0.262679	0.83454	-0.459758	0.569944	1.05664	0.631437	1.76817	0.999098
		Simple mode		0.064303	0.273959	0.815178	-0.472657	0.601263	1.06642	0.623344	1.82442	0.999384
sleepdurationsumstats	Pheno19	Inverse variance weighted	65	-0.162337	0.0745281	0.0293908	-0.308413	-0.0162624	0.850154	0.734612	0.983869	0.377841
		MR Egger		-0.802092	0.271954	0.00446417	-1.33512	-0.269063	0.44839	0.263126	0.764095	0.0501342
		Weighted median		-0.100942	0.0984393	0.305162	-0.293883	0.0919988	0.903985	0.745364	1.09636	0.960605
		Weighted mode		0.0329858	0.305531	0.914363	-0.565855	0.631827	1.03354	0.567874	1.88104	0.999098
		Simple mode		0.0646121	0.263965	0.807414	-0.45276	0.581984	1.06675	0.635871	1.78959	0.999384
sleepdurationsumstats	Pheno29	Inverse variance weighted	65	-0.172943	0.088118	0.0496887	-0.345655	-0.000232092	0.841185	0.707757	0.999768	0.419546
		MR Egger		-1.07251	0.315188	0.00116397	-1.69028	-0.454746	0.342147	0.184467	0.634609	0.0174857
		Weighted median		-0.129108	0.10362	0.212772	-0.332202	0.0739865	0.878879	0.717342	1.07679	0.9253
		Weighted mode		0.192343	0.325553	0.556722	-0.445741	0.830427	1.21209	0.64035	2.2943	0.999098
		Simple mode		0.219436	0.290016	0.452045	-0.348995	0.787867	1.24537	0.705397	2.1987	0.999384
sleepdurationsumstats	Pheno35	Inverse variance weighted	65	-0.163006	0.0671653	0.015227	-0.29465	-0.0313618	0.849586	0.744792	0.969125	0.298043
		MR Egger		-0.673411	0.24756	0.00842219	-1.15863	-0.188194	0.509966	0.313917	0.828454	0.0787446
		Weighted median		-0.103203	0.0968665	0.28669	-0.293061	0.0866558	0.901944	0.745977	1.09052	0.960605
		Weighted mode		0.018788	0.333158	0.955204	-0.634202	0.671778	1.01897	0.530359	1.95771	0.999098
		Simple mode		0.0305208	0.0129436	0.0461032	0.00515133	0.0558902	1.03099	1.00516	1.05748	0.905189
sleepdurationsumstats	Pheno37	Inverse variance weighted	65	-0.132772	0.0633043	0.0359611	-0.256849	-0.0086959	0.875664	0.773485	0.991342	0.390895
		MR Egger		-0.312641	0.239756	0.196979	-0.782563	0.157281	0.731512	0.457233	1.17032	0.711787
		Weighted median		-0.227643	0.090909	0.0122773	-0.405824	-0.0494612	0.796409	0.666427	0.951742	0.713682
		Weighted mode		-0.383993	0.193194	0.051138	-0.762653	-0.00533256	0.681136	0.466427	0.994682	0.999098
		Simple mode		-0.347405	0.218302	0.116447	-0.775276	0.0804659	0.706519	0.460577	1.08379	0.999384
sleepdurationsumstats	Pheno44	Inverse variance weighted	65	-0.251042	0.104687	0.0164841	-0.456229	-0.0458549	0.77799	0.633669	0.955181	0.301907
		MR Egger		-1.86376	0.339611	7.71639e-07	-2.52939	-1.19812	0.155089	0.0797073	0.301761	8.59735e-05
		Weighted median		-0.12085	0.0985606	0.220141	-0.314029	0.0723285	0.886167	0.730498	1.07501	0.9253
		Weighted mode		-0.0322913	0.239977	0.893382	-0.502646	0.438064	0.968225	0.604928	1.5497	0.999098
		Simple mode		-0.0223246	0.280223	0.93675	-0.571562	0.526912	0.977923	0.564643	1.69369	0.999384
sleepdurationsumstats	Pheno51	Inverse variance weighted	65	-0.330125	0.102654	0.00130035	-0.531327	-0.128923	0.718834	0.587825	0.879041	0.116311
		MR Egger		-1.93294	0.331285	2.02383e-07	-2.58226	-1.28362	0.144722	0.0756029	0.277031	5.41172e-05
		Weighted median		-0.238159	0.0989891	0.0161323	-0.432177	-0.04414	0.788078	0.649094	0.95682	0.781923
		Weighted mode		-0.281863	0.217983	0.200642	-0.709109	0.145384	0.754377	0.492082	1.15648	0.999098
		Simple mode		-0.300787	0.249452	0.232336	-0.789712	0.188138	0.740235	0.453976	1.207	0.999384
sleepdurationsumstats	Pheno53	Inverse variance weighted	65	-0.235872	0.103296	0.0224039	-0.438333	-0.0334112	0.789882	0.645111	0.967141	0.333198
		MR Egger		-1.83706	0.334294	7.49982e-07	-2.49228	-1.18185	0.159284	0.0827212	0.306712	8.59735e-05
		Weighted median		-0.181641	0.103767	0.0800371	-0.385023	0.0217421	0.833901	0.680435	1.02198	0.9253
		Weighted mode		-0.0529648	0.258186	0.838112	-0.559009	0.45308	0.948413	0.571775	1.57315	0.999098
		Simple mode		0.0276443	0.279325	0.921473	-0.519833	0.575122	1.02803	0.59462	1.77735	0.999384
sleepdurationsumstats	Pheno8	Inverse variance weighted	65	-0.172673	0.0880166	0.0497826	-0.345186	-0.000160802	0.841412	0.708089	0.999839	0.419546
		MR Egger		-1.1813	0.309024	0.000304944	-1.78699	-0.575619	0.306878	0.167463	0.562357	0.00657598
		Weighted median		-0.0258893	0.0995878	0.794891	-0.221081	0.169303	0.974443	0.801651	1.18448	0.967914
		Weighted mode		0.123225	0.203289	0.546555	-0.275222	0.521672	1.13114	0.759403	1.68484	0.999098
		Simple mode		0.181862	0.200257	0.367208	-0.210641	0.574366	1.19945	0.810065	1.776	0.999384
Snoring	Pheno1059	Inverse variance weighted	37	-0.420067	0.210255	0.045728	-0.832166	-0.00796766	0.657003	0.435106	0.992064	0.415907
		MR Egger		-1.04549	1.10182	0.349187	-3.20505	1.11407	0.351519	0.0405569	3.04672	0.87621
		Weighted median		-0.364887	0.276628	0.187152	-0.907078	0.177304	0.694275	0.403702	1.19399	0.9253
		Weighted mode		-0.632682	0.637014	0.327242	-1.88123	0.615865	0.531165	0.152403	1.85126	0.999098
		Simple mode		-0.632682	0.654696	0.340304	-1.91589	0.650522	0.531165	0.147211	1.91654	0.999384
Snoring	Pheno1319	Inverse variance weighted	37	0.433979	0.216551	0.0450647	0.00953909	0.858419	1.54339	1.00958	2.35943	0.415528
		MR Egger		1.70733	1.11895	0.136039	-0.485813	3.90046	5.51419	0.615197	49.4254	0.565713
		Weighted median		0.327518	0.278643	0.239834	-0.218623	0.873659	1.38752	0.803625	2.39566	0.9253
		Weighted mode		0.0234558	0.593071	0.968671	-1.13896	1.18587	1.02373	0.320151	3.27355	0.999098
		Simple mode		-0.155319	0.613389	0.801543	-1.35756	1.04692	0.856142	0.257287	2.84887	0.999384
Snoring	Pheno286	Inverse variance weighted	37	-0.468288	0.209718	0.0255531	-0.879336	-0.0572398	0.626073	0.415058	0.944368	0.346634
		MR Egger		-0.0332176	1.10172	0.976118	-2.19259	2.12616	0.967328	0.111627	8.38258	0.995165
		Weighted median		-0.484154	0.280296	0.0841143	-1.03353	0.0652256	0.616218	0.355748	1.0674	0.9253
		Weighted mode		-0.414619	0.602287	0.495609	-1.5951	0.765865	0.660592	0.202888	2.15085	0.999098
		Simple mode		-0.37988	0.644369	0.559183	-1.64284	0.883083	0.683944	0.193429	2.41834	0.999384
Snoring	Pheno789	Inverse variance weighted	37	0.47485	0.205876	0.0210832	0.0713342	0.878366	1.60777	1.07394	2.40696	0.332304
		MR Egger		-1.02312	1.05287	0.337845	-3.08675	1.0405	0.35947	0.0456501	2.83064	0.863668
		Weighted median		0.372368	0.269591	0.167207	-0.15603	0.900766	1.45117	0.855534	2.46149	0.9253
		Weighted mode		-0.056426	0.584056	0.923572	-1.20118	1.08832	0.945136	0.30084	2.96929	0.999098
		Simple mode		-0.122425	0.627835	0.846493	-1.35298	1.10813	0.884772	0.258469	3.02869	0.999384

## Sheet: Table S6
Supplementary Table 6：MVMR analysis in reliable causality evidence.
Exposure	Outcome	Model	nSNPs	IVW model			MR-Egger model			Lasso			Median			Egger Intercept		Conditional F-statistics
				OR	95% CIs	P-Value	OR	95% CIs	P-Value	OR	95% CIs	P-Value	OR	95% CIs	P-Value	intercept	P-Value
Pheno1171	Daytime napping	Cigarettes per day	27	1.01183	0.993-1.031	0.210833	1.00193	0.972-1.032	0.899221	1.0124	1.003-1.022	0.013109	1.01278	0.997-1.029	0.107156	0.000756648	0.409741	85.0336
		Alcoholic drinks per week	36	0.973096	0.883-1.0727	0.583308	0.936065	0.870-1.007	0.0771953	0.967006	0.944-0.990	0.00599578	0.938521	0.883-0.998	0.041341	0.000915068	0.625282	45.7359
		Tea intake	43	0.97113	0.935-1.008	0.126484	0.891764	0.826-0.962	0.00322735	0.995973	0.962-1.031	0.82111	0.967094	0.921-1.015	0.177322	0.00175361	0.0133039	55.8104
		Coffee intake	43	0.907509	0.858-0.960	0.000718159	0.845761	0.764-0.936	0.00123808	0.889466	0.861-0.919	1.83066e-12	0.899428	0.860-0.941	4.53074e-06	0.00132703	0.105766	66.4654
		Ever taken cannabis	14	1.00189	0.998-1.006	0.3832	1.0007	0.995-1.006	0.801998	1.00141	0.998-1.005	0.398416	1.00101	0.996-1.006	0.70837	0.000697486	0.49274	19.0827
Pheno7	OSA	Cigarettes per day	31	1.06905	0.994-1.150	0.0733961	1.0414	0.938-1.156	0.446296	1.015	0.951-1.084	0.655439	1.02067	0.929-1.121	0.669883	0.00208119	0.486891	69.0806
		Alcoholic drinks per week	41	0.942871	0.715-1.243	0.676638	1.0811	0.642-1.821	0.76936	0.932264	0.758-1.147	0.507157	0.863449	0.637-1.170	0.344001	-0.00222578	0.542704	39.0238
		Tea intake	47	0.812889	0.597-1.107	0.188754	1.08126	0.637-1.84	0.772418	0.988663	0.845-1.157	0.886816	0.921537	0.737-1.152	0.472801	-0.00582822	0.195132	49.5333
		Coffee intake	47	1.56816	1.088-2.260	0.0158504	1.41208	0.785-2.540	0.249295	1.12128	0.943-1.333	0.195359	1.21797	0.960-1.546	0.105097	0.0019564	0.652755	58.3964
		Ever taken cannabis	19	0.999377	0.977-1.022	0.957224	1.01007	0.987-1.034	0.392271	0.999377	0.977-1.022	0.957224	0.98592	0.956-1.017	0.36789	-0.00665346	0.0341889	14.3904
Pheno9	OSA	Cigarettes per day	33	1.0594	0.981-1.144	0.139807	1.0467	0.937-1.170	0.4202	0.987691	0.932-1.046	0.673259	1.02596	0.936-1.125	0.584439	0.000957452	0.76542	68.3307
		Alcoholic drinks per week	43	0.961806	0.721-1.282	0.790664	1.04038	0.602-1.799	0.887375	0.950979	0.770-1.175	0.641619	0.927088	0.68-1.258	0.626639	-0.00127905	0.740269	37.7729
		Tea intake	46	0.804361	0.584-1.108	0.183161	1.07335	0.608-1.894	0.807069	0.96969	0.840-1.119	0.673557	0.895653	0.708-1.132	0.356855	-0.00599149	0.229096	50.0835
		Coffee intake	48	1.54083	1.073-2.213	0.0192942	1.53126	0.835-2.807	0.168103	1.11324	0.938-1.321	0.218741	1.18789	0.937-1.507	0.155992	0.000117559	0.979823	54.1018
		Ever taken cannabis	21	0.998456	0.975-1.023	0.899598	1.00793	0.984-1.032	0.517202	1.00973	0.991-1.029	0.307074	0.988628	0.959-1.019	0.465653	-0.00585019	0.0386716	13.8513
